# Supplementary material for: Dataset on commuting patterns and mode-switching behavior under prospective policy scenarios for public transport
Source: Data Brief. 2019 Nov 1;27:104703. doi: 10.1016/j.dib.2019.104703 (PMC6859215; doi:10.1016/j.dib.2019.104703)
Supplement: Multimedia component 1 [file mmc1.xlsx]

## Sheet: Final_sample
id	ModeRP	ModeSP	Accp	Typ	Price	Bns_val	Gen	Age	Edu	Inc_val	Exp_val	Occu	Lic	Auto	Npph	Mar	Typ_hh	Av_walk	Av_PT	Av_car	TTW	TDW	TTA	TDA	TTPT	TDPT	O2PT	PT2D	OrgDens	DestDens	ODDEucl	ODLnCrosBuf1km	Dist2dwtn	Cost_car	Bus.corr	Dest2CBD	Auto_nec	PT_rout	Tr_cong
3	1	1	0	0	55	1.1	1	32	0	1500	550	1	1	2	2	1	0	0	1	1	3624	5128	892.491	7286	2501.61	10127	124.394	110.13	215.489	9946.29	5794	0	5743.51	4.3716	2.84	1461.37	4	1	4
5	1	1	0	0	55	1.1	0	36	1	3500	125	1	1	1	3	0	0	1	1	1	3101	4278	1180.15	7549	2590.82	8723	39.8183	399.344	54.15	4746.97	5851	0	3909.15	4.5294	5	2122.3	4	2	4
6	2	2	1	0	55	1.1	1	29	1	2500	550	1	1	2	2	0	0	0	1	1	3787	5230	1356.62	11453	2941.36	13089	12.639	136.441	18298.3	517.631	9934	1	3604.98	6.8718	2.84	6333.37	4	3	3
7	1	2	1	0	55	1.1	1	35	0	3500	175	1	1	1	3	1	1	0	1	1	3722	5204	1151.34	6842	1515.26	6261	162.473	18.8942	40348.5	14344	5260	1	3130.01	4.1052	1.36	2177.48	3	3	4
9	2	2	0	0	55	1.1	0	44	1	2500	275	0	1	1	4	1	1	1	1	1	457	610	474.134	2692	1107.35	2563	275.67	262.811	6363.68	4250.22	1748	1	1721.8	1.6152	1.36	337.817	3	2	4
12	2	2	0	0	55	1.1	1	43	1	2500	550	0	1	1	4	1	1	1	1	1	1546	2096	622.134	3800	1689.35	4407	445.863	114.937	3867.24	3842.29	3045	1	3010.22	2.28	1.36	335.926	4	2	3
17	2	2	1	0	55	2.75	0	30	1	1500	275	1	1	1	4	1	1	1	1	1	2051	2755	923.492	5578	1844.45	6330	370.011	128.08	4250.22	10917.5	3907	0	1169.81	3.3468	2.84	3001.72	2	2	4
21	1	2	1	0	55	2.75	0	32	1	7500	225	1	1	2	3	1	0	1	1	1	2808	3841	444.783	2355	926.087	2786	283.006	233.695	17822.1	6595.57	1774	0	2153.3	1.413	1.36	911.136	4	2	4
22	1	1	0	0	55	8.25	1	60	1	2500	550	0	1	4	4	1	0	1	1	1	985	1341	218.761	1336	706.418	959	272.241	233.695	14344	6595.57	689	0	1461.73	0.8016	1.36	911.136	4	4	4
23	1	2	1	0	55	2.75	0	38	1	2500	175	0	1	1	3	1	0	1	1	1	2453	3411	238.879	1351	620.366	1482	246.579	335.539	4076.65	12877.8	967	0	1396.21	0.8106	1.36	1529.67	4	4	3
24	2	2	0	0	55	2.75	1	28	1	3500	275	1	1	1	2	0	0	1	1	1	2279	3051	491.445	5377	2560.26	8071	159.891	136.441	8001.95	517.631	3911	0	2455.59	3.2262	2.84	6333.37	3	2	4
28	2	2	1	0	55	2.75	0	56	0	1500	175	1	0	1	2	0	0	0	1	1	3677	5136	965.038	6980	2381.07	9421	65.2043	85.6453	40348.5	54.15	3571	0	3002.13	4.188	5	3900.75	2	2	2
29	2	2	0	0	55	8.25	1	47	0	1500	75	1	0	0	2	1	0	1	1	0	1691	2304	1085.04	8267	2702.29	8731	212.822	291.731	14209	2639.02	5719	0	1160.73	4.9602	1.36	4760.05	2	2	1
33	1	1	0	0	55	8.25	1	59	1	5500	550	1	1	2	4	1	0	1	1	1	2953	4022	966.976	6581	1747.19	6680	235.701	33.286	10917.5	17822.1	5447	1	2604.25	3.9486	1.36	2905.67	3	2	4
34	1	1	0	0	70	3.5	1	54	0	2500	175	1	1	1	4	1	0	0	1	1	4196	5819	1441.5	11078	2990.87	12662	91.2972	95.7401	18298.3	215.489	8477	0	3855.21	6.6468	2.84	5735.13	3	3	2
36	3	3	0	0	55	1.1	1	32	1	1500	325	1	1	1	2	0	0	1	1	1	1667	2287	487.611	2724	1007.29	2864	174.833	353.507	14209	4250.22	2068	1	2041.44	1.6344	1.36	227.188	2	2	4
40	1	2	1	0	70	3.5	1	34	0	1500	125	1	1	1	3	1	0	1	1	1	3087	4182	982.557	12179	3548.6	12986	122.223	155.418	2017.13	1564.07	9854	0	3013.94	7.3074	5	12715.1	3	3	3
41	2	2	0	0	55	1.1	0	56	1	1500	75	1	1	1	2	1	0	1	1	1	1845	2504	277.623	2461	855.174	2752	360.847	13.445	18067.8	33.956	1726	0	2583.38	1.4766	1.36	3601.93	3	1	4
42	1	2	1	0	55	2.75	0	26	1	2500	225	0	1	1	1	0	0	1	1	1	2994	4111	686.311	5410	2228.18	7988	257.18	85.6453	10917.5	54.15	2968	0	2460.06	3.246	2.84	3900.75	4	3	4
43	2	2	1	0	70	3.5	0	59	1	1500	125	0	0	0	1	0	0	1	1	0	3255	4501	592.044	3975	2263.2	5132	252.773	10.1941	9425.6	4047.13	2332	0	2303.34	2.385	1.36	1357.59	1	3	4
44	3	2	1	0	70	3.5	0	31	0	1500	175	1	0	1	3	1	0	1	1	1	3375	4698	680.237	5731	1388.44	4849	153.692	59.8135	40348.5	2946.87	2828	0	2833.49	3.4386	1.36	2401.61	3	4	4
49	2	2	1	0	70	10.5	0	40	1	1500	175	0	0	2	3	1	0	1	1	1	2507	3564	799.237	5001	2023.44	5460	360.931	94.8542	12877.8	14344	3876	1	1647.64	3.0006	1.36	2334.29	4	1	4
51	2	2	0	0	55	1.1	0	56	0	900	125	1	0	0	2	1	0	1	1	0	3522	4856	401.73	5396	1023.68	5239	10.5166	8.89283	40348.5	2302.03	5265	0	3235.54	3.2376	1.905	8491.28	1	4	4
53	3	2	1	0	55	1.1	0	56	1	1500	225	1	0	1	3	1	0	1	1	1	2689	3721	757.917	3987	900.435	3318	183.513	151.84	17822.1	3842.29	2429	1	2147.91	2.3922	1.36	289.044	3	3	4
58	1	1	0	0	70	10.5	1	67	0	3500	375	1	1	2	5	1	1	1	1	1	1540	2081	646.918	3624	1619.37	4588	59.4042	314.807	3842.29	14209	2752	1	1013.35	2.1744	1.36	1817.32	4	1	2
61	2	2	1	0	55	2.75	1	30	1	1500	125	1	1	3	3	0	1	0	1	1	4239	5783	459.237	4156	1016.44	4423	495.112	128.782	517.631	2571.8	3138	0	5600.64	2.4936	1.36	2911.74	2	2	4
62	3	2	1	0	55	1.1	1	26	1	1500	125	0	1	1	2	0	0	1	1	1	3198	4325	1211.49	9135	2359.29	8527	186.041	158.439	9919.17	40348.5	6196	0	3566.13	5.481	1.36	2876.17	2	3	3
63	2	2	0	0	55	1.1	0	38	1	2500	75	0	0	0	2	0	0	1	1	0	1176	1626	557.074	3934	1212.21	4268	165.046	194.628	6595.57	12877.8	2394	1	811.563	2.3604	1.36	1620.02	2	1	4
64	1	2	1	0	55	1.1	1	60	1	7500	550	0	1	2	2	1	0	0	1	1	4099	5666	1198.25	10507	2603.15	11237	215.969	21.5292	18298.3	713.27	8436	1	3875.04	6.3042	2.84	4616.79	4	3	4
65	1	2	1	0	55	2.75	1	44	1	7500	550	1	1	3	3	1	0	1	1	1	2745	3775	765.626	4668	1039.12	4730	186.179	59.2164	6648.72	8001.95	4225	1	2074.35	2.8008	1.36	2150.83	4	1	4
67	2	2	0	0	55	2.75	0	48	1	2500	75	1	0	2	3	1	1	1	1	1	2306	3142	368.88	2128	755.209	2002	66.7094	273.632	9946.29	4250.22	1567	1	1662.33	1.2768	1.36	121.515	1	4	4
74	1	2	1	0	55	2.75	1	46	1	4500	550	1	1	3	3	1	0	1	1	1	3568	4916	280.746	2199	972.145	2579	310.097	22.4608	8188.12	8258	1209	0	3221.65	1.3194	1.36	2297.18	4	2	4
76	1	1	0	0	55	2.75	1	42	0	1500	175	1	1	1	4	1	0	1	1	1	1696	2311	293.076	2462	1494.58	3123	271.809	335.697	3867.24	18067.8	1807	0	3293.07	1.4772	1.36	3260.68	3	3	4
78	2	2	0	0	55	1.1	1	60	0	900	125	1	0	0	2	1	0	0	1	0	8465	11522	1194.35	10218	3075.78	11502	439.931	145.647	2302.03	3537.57	8965	0	9325.84	6.1308	5	557.364	0	3	4
79	2	2	1	0	55	2.75	1	53	0	1500	125	0	1	1	3	1	1	1	1	1	2350	3185	415.246	4231	1355.35	3955	12.3787	258.076	8001.95	1045.16	2816	0	2679.99	2.5386	1.36	5479.41	4	3	4
82	2	2	1	0	55	8.25	0	41	0	2500	40	1	0	0	4	1	0	1	1	0	1630	2218	268.246	1989	647.348	1975	303.453	109.067	3867.24	713.27	1524	0	3229.97	1.1934	1.36	4137.74	2	3	3
91	2	2	0	0	55	2.75	0	49	1	2500	75	0	0	0	2	1	1	0	1	0	4711	6394	1110.07	9761	2797.44	10058	114.652	154.709	356.175	3537.57	6652	0	6064.44	5.8566	2.84	1031.72	1	2	4
94	1	2	1	0	55	8.25	1	23	1	1500	275	1	1	2	3	0	0	0	1	1	4042	5599	1675.56	14422	2473.91	9252	126.448	142.017	18298.3	33.956	7285	0	3852.38	8.6532	2.84	3727.37	4	2	4
95	2	2	1	0	55	8.25	0	48	1	2500	275	1	1	1	3	1	0	0	1	1	3688	5163	1338.93	9553	2932.55	8693	223.347	109.067	40348.5	713.27	7176	1	3038.83	5.7318	2.84	4137.74	2	4	4
96	1	1	0	0	55	2.75	1	42	1	4500	175	1	1	1	4	1	0	1	1	1	3048	4229	661.392	4070	1004.27	4452	217.738	18.8942	17822.1	14344	2599	0	2572.51	2.442	1.36	2177.48	4	1	4
98	1	1	0	0	90	13.5	1	35	1	7500	325	1	1	1	3	1	0	0	1	1	4183	5805	1457.31	10818	2956.18	11166	168.156	259.553	18298.3	1045.16	9106	0	3761.99	6.4908	2.84	5483.35	3	2	3
101	1	1	0	0	70	3.5	1	33	1	5500	550	1	1	1	2	1	1	1	1	1	2456	3481	1117.28	8205	2627.08	8624	361.826	109.067	12877.8	713.27	5671	1	1562.97	4.923	1.36	4137.74	3	3	4
102	1	2	1	0	55	8.25	1	54	1	2500	325	0	1	1	6	1	1	1	1	1	1306	1765	978.685	5709	1775.52	5972	361.312	125.178	3867.24	9425.6	4827	0	2876.52	3.4254	1.36	2158.98	3	3	4
104	3	3	0	0	55	8.25	0	40	1	4500	275	1	1	2	4	1	1	1	1	1	1728	2313	169.994	1335	367.193	1449	94.2784	51.5588	4250.22	4746.97	1239	0	866.222	0.801	1.36	2087.7	1	3	4
108	2	2	0	0	70	10.5	0	54	0	1500	125	1	0	1	3	1	0	1	1	1	2951	4049	1028.87	7239	2021.52	8057	238.839	376.111	10917.5	7251.31	6230	1	2798.07	4.3434	1.36	3489.53	1	1	4
109	3	3	0	0	70	3.5	1	59	1	2500	75	0	1	1	3	1	0	1	1	1	1691	2292	236.342	1593	1140.26	1440	252.784	388.936	18067.8	8001.95	1064	0	2484.42	0.9558	1.36	2091.62	3	4	4
113	2	2	1	0	55	8.25	0	28	1	1500	75	1	1	1	3	1	0	1	1	1	1821	2478	561.917	2895	1024.44	2618	124.669	67.6858	18067.8	4250.22	1870	0	2334.32	1.737	1.36	782.848	3	3	4
115	1	2	1	0	70	3.5	0	50	1	4500	550	0	1	2	3	1	0	1	1	1	2556	3481	851.567	6028	1940.17	6377	466.572	204.224	713.27	9946.29	3165	0	3821.57	3.6168	1.36	953.958	4	3	4
120	3	2	1	0	70	10.5	0	37	1	7500	550	1	1	1	4	1	0	1	1	1	2365	3201	619.045	3536	1328.12	4403	283.365	184.993	6648.72	6595.57	2918	1	2012.58	2.1216	1.36	907.815	4	4	4
121	2	2	0	0	90	1.8	0	43	1	2500	75	0	1	1	2	1	0	1	1	1	3201	4451	571.895	3244	1190.17	3622	257.091	254.74	40348.5	12877.8	1566	0	2610	1.9464	1.36	1415.33	2	4	4
123	2	2	1	0	70	1.4	0	47	0	900	75	1	0	0	3	0	0	1	1	0	2776	3809	723.529	4020	1113.73	4344	183.075	63.3335	17822.1	3537.57	3236	1	2364.86	2.412	1.36	952.084	1	4	4
128	1	1	0	0	55	2.75	1	48	0	1500	550	0	1	2	4	1	0	1	1	1	2305	3099	1148.91	10229	2763.7	11027	358.577	175.1	4047.13	30.23	9027	0	2014.14	6.1374	2.84	7114.69	4	0	4
130	2	2	0	0	70	3.5	0	32	1	2500	325	0	1	1	3	1	0	0	1	1	7212	9636	890.342	9039	3597.96	10527	99.6748	91.1545	2302.03	3842.29	6923	0	7274.2	5.4234	5	1380.49	3	4	4
131	3	3	0	0	70	10.5	0	29	1	1500	75	1	1	0	3	0	1	1	1	0	529	712	462.917	2377	944.435	3083	247.925	139.525	6363.68	3842.29	1901	1	1776.84	1.4262	1.36	366.155	1	2	2
132	2	2	1	0	70	10.5	1	47	0	1500	125	0	1	0	6	1	1	1	1	0	3258	4409	613.402	3768	1466.04	4501	111.448	285.994	9919.17	4250.22	3414	0	3779.92	2.2608	1.36	541.812	1	2	4
133	3	3	0	0	70	10.5	0	52	0	1500	75	1	0	1	3	1	1	1	1	1	1398	1999	746.557	6326	2096.44	6208	155.272	109.067	3842.29	713.27	4542	0	1193.52	3.7956	1.36	4137.74	1	0	4
137	2	2	0	0	70	10.5	0	50	1	3500	125	1	1	1	2	0	0	1	1	1	3563	4906	619.639	4617	1283.12	4993	195.653	257.748	40348.5	4076.65	3219	0	3087	2.7702	1.36	1841.37	2	2	4
141	1	1	0	0	70	10.5	1	45	1	2500	275	0	1	2	4	1	1	1	1	1	2029	2822	456.134	3543	1495.35	6122	175.871	266.558	1994.69	6595.57	3176	0	4053.13	2.1258	1.36	898.544	4	1	4
142	1	1	0	0	70	1.4	0	39	1	7500	550	1	1	2	4	1	0	1	1	1	2638	3564	537.597	3622	1298.12	4073	272.204	100.424	8258	6363.68	2897	0	2429.56	2.1732	1.36	1589.46	4	2	4
144	1	1	0	0	70	1.4	1	30	1	2500	375	1	1	2	4	0	0	1	1	1	2969	4261	615.79	4793	1133.35	5139	281.335	15.1795	3020.59	14209	3791	0	2193.54	2.8758	1.36	2008.06	4	4	4
145	2	2	0	0	70	3.5	1	33	1	4500	75	0	1	0	2	0	0	1	1	0	639	891	608.398	3784	1133.08	3683	22.4475	153.729	3842.29	8001.95	2648	0	895.958	2.2704	1.36	2648.8	1	2	4
147	1	1	0	0	70	1.4	1	46	1	900	175	1	1	1	3	1	0	1	1	1	2383	3217	1101.6	7195	2671.51	8226	162.963	531.57	4047.13	82.922	5743	0	2027.71	4.317	2.84	3931.64	4	3	4
153	1	1	0	0	90	13.5	1	32	1	3500	125	1	1	1	2	1	0	1	1	1	2914	4019	689.639	5165	2068.26	5716	134.213	383.556	17822.1	12877.8	3586	0	2451.51	3.099	2.84	1784.54	3	4	4
155	2	2	1	0	70	1.4	1	58	1	3500	175	0	1	1	2	1	0	1	1	1	2698	3686	745.639	4134	1373.12	4386	323.776	47.7606	9946.29	6648.72	3171	0	2038.94	2.4804	1.36	1473.61	4	3	4
158	1	1	0	0	70	1.4	1	36	0	1500	325	1	1	3	3	1	1	1	1	1	1700	2315	931.701	6138	2021.09	6842	163.924	218.318	1994.69	4250.22	4359	0	3575.83	3.6828	2.84	995.914	4	1	4
159	1	1	0	0	90	4.5	1	50	1	3500	75	1	1	1	2	0	0	1	1	1	752	1031	1045.44	9839	2764.12	10153	41.3015	580.482	6595.57	139.997	8362	0	605.857	5.9034	1.36	8471.13	4	3	4
161	1	1	0	0	90	13.5	1	28	1	7500	550	1	1	2	3	1	0	1	1	1	3265	4425	650.311	6794	1566.18	5038	132.038	142.017	7251.31	33.956	2610	0	3966.34	4.0764	2.84	3727.37	4	3	4
162	1	1	0	0	70	1.4	1	36	0	3500	550	1	1	2	4	1	1	1	1	1	2597	3696	1340.89	11675	3234.52	11750	459.428	99.3811	12877.8	45.083	9983	0	1729.67	7.005	2.84	8752.76	4	1	4
165	2	2	1	0	70	3.5	0	58	1	2500	75	1	1	1	3	1	0	1	1	1	3013	4130	1007.34	6281	2361.26	6826	189.649	228.955	10917.5	8001.95	5027	1	2839.95	3.7686	1.36	2192.41	2	3	1
166	1	1	0	0	70	1.4	1	38	1	7500	550	1	1	2	3	1	0	1	1	1	2957	4072	572.447	4729	1581.09	4569	193.149	333.524	10917.5	4076.65	2818	0	2384.13	2.8374	1.36	1602.23	4	3	3
168	2	2	0	0	90	1.8	0	49	1	2500	275	1	0	2	4	1	0	1	1	1	2441	3369	446.79	3039	1246.35	4583	95.147	195.267	9946.29	2571.8	2250	0	1908.22	1.8234	1.36	2993.19	1	1	4
169	3	3	0	0	90	1.8	0	43	1	2500	225	1	1	1	5	1	1	1	1	1	2220	3018	264.238	1819	1326.44	1768	219.343	257.102	4047.13	5957.31	1376	0	2299.77	1.0914	1.36	1516.83	3	2	4
174	1	1	0	0	90	1.8	0	33	1	4500	550	1	1	1	3	1	0	0	1	1	3949	5555	449.746	3075	1290.15	3425	157.807	262.607	10834.1	3020.59	1497	0	3405.71	1.845	1.36	2357.46	3	3	4
177	1	1	0	0	55	8.25	1	66	1	1500	375	0	1	1	2	1	1	1	1	1	1873	2540	827.038	6270	2025.29	6518	383.913	198.686	4250.22	2571.8	4112	0	733.309	3.762	1.36	3982.89	4	2	4
178	2	2	1	0	70	3.5	0	33	1	2500	375	0	1	1	3	1	0	0	1	1	4112	5780	915.342	5563	2210.26	6357	237.333	179.447	1987.07	14209	4148	0	3160.33	3.3378	1.36	1193.25	2	2	4
180	2	2	1	0	90	4.5	0	34	0	2500	550	1	0	1	3	1	1	0	1	1	8306	11934	1807.56	18947	4095.58	17683	447.744	17.5232	314.85	18298.3	11450	0	10904.4	11.3682	5	3568.94	4	4	4
182	2	2	1	0	90	4.5	1	59	1	3500	75	0	0	0	2	1	1	0	1	0	6631	9155	998.119	9514	3169.17	8608	288.007	478.725	541.88	4250.22	5979	1	6396.54	5.7084	1.905	417.656	1	4	4
183	2	2	0	1	85	4.25	1	37	1	2500	275	1	1	1	2	1	1	0	1	1	14131	19369	2289.62	24844	5604.64	24909	73.7019	175.1	391.31	30.23	18139	0	13962	14.9064	5	7114.69	2	2	4
189	2	2	0	0	70	3.5	1	43	0	3500	75	1	1	1	4	1	1	1	1	1	1488	2036	763.89	5362	1493.25	5939	258.061	142.43	4250.22	7251.31	3925	1	353.059	3.2172	1.36	4164.57	1	3	4
191	3	3	0	0	90	4.5	0	31	1	4500	375	1	1	1	2	1	0	1	1	1	1613	2186	560.87	3052	993.097	2837	189.347	65.3322	18067.8	3842.29	2401	1	2429.77	1.8312	1.36	410.614	4	1	3
192	1	2	1	1	85	1.7	1	36	0	2500	225	1	1	1	3	1	0	0	1	1	8547	11620	914.342	8820	2359.96	9254	153.182	330.553	2302.03	6648.72	7958	0	9760.87	5.292	5	1803.77	3	3	4
196	2	2	0	0	55	1.1	1	35	1	4500	125	1	1	2	4	1	0	1	1	1	1232	1660	693.994	5496	1735.19	5487	212.698	73.4912	14209	1987.07	4171	1	1628.21	3.2976	1.36	2643.2	1	2	4
201	1	1	0	0	90	4.5	0	25	1	5500	550	1	1	1	2	1	0	1	1	1	1638	2225	484.283	3493	1367.08	4178	218.032	17.6058	3867.24	9919.17	2469	0	3230.36	2.0958	1.36	3056.56	4	4	4
204	1	1	0	1	85	12.75	0	46	1	2500	175	0	1	1	2	0	0	1	1	1	1729	2321	917.074	6331	1972.21	4417	356.288	154.709	18067.8	3537.57	3500	1	2597.9	3.7986	1.36	1031.72	4	3	4
207	3	3	0	1	85	1.7	0	45	1	3500	225	0	1	1	3	1	1	1	1	1	845	1153	469.015	2284	884.224	3002	144.784	139.525	14344	3842.29	1811	1	1616.5	1.3704	1.36	366.155	1	1	4
211	1	1	0	0	55	8.25	1	51	0	2500	375	1	1	2	4	1	0	1	1	1	1725	2357	392.495	3339	1945.42	3702	337.969	44.1915	18067.8	760.435	2726	0	2583.46	2.0034	1.36	4362.28	4	0	4
212	3	3	0	0	55	2.75	0	41	0	2500	75	1	0	0	4	1	0	1	1	0	2655	3586	695.134	3910	1135.35	4183	101.669	197.668	8258	6595.57	3129	1	2362.98	2.346	1.36	873.749	4	3	4
214	3	3	0	1	110	5.5	0	42	1	1500	40	0	0	2	4	1	0	1	1	1	2758	3896	409.223	2352	1452.21	2085	215.486	104.537	12877.8	3537.57	1245	0	1667.14	1.4112	2.84	900.175	4	4	4
215	2	2	1	0	70	1.4	1	54	0	900	75	1	0	0	3	1	0	1	1	0	1683	2293	872.595	7341	1806.51	6967	261.683	239.075	3867.24	8188.12	5511	0	3275.53	4.4046	2.84	3148.26	1	3	3
218	1	1	0	0	70	3.5	0	36	1	1500	375	1	1	2	1	0	1	1	1	1	1675	2314	989.746	7141	2649.15	6369	494.685	214.856	8.283	17822.1	4128	0	3036.81	4.2846	1.36	2241.63	4	0	4
220	3	2	1	0	70	3.5	0	36	1	2500	275	0	1	2	2	0	0	1	1	1	3014	4095	613.567	3819	1094.17	4191	83.9418	121.853	10917.5	6595.57	3247	1	2918.42	2.2914	1.36	428.007	4	2	3
224	2	2	1	0	70	1.4	0	47	0	1500	75	1	1	1	4	1	0	1	1	1	1191	1605	192.983	1548	921.58	2172	330.495	128.782	3867.24	2571.8	926	0	2770.96	0.9288	1.36	2911.74	4	1	4
226	1	1	0	0	90	13.5	0	48	1	7500	75	1	1	2	3	1	1	1	1	1	1696	2320	758.374	7178	3034.22	9715	344.281	259.553	1994.69	1045.16	4845	0	3352.12	4.3068	2.84	5483.35	4	3	4
231	2	2	1	1	85	4.25	0	45	1	1500	75	0	1	0	1	0	1	1	1	0	1951	2666	645.306	3631	1302.15	3900	479.857	253.295	18067.8	4250.22	2725	1	2936.02	2.1786	1.36	337.811	4	1	4
234	3	3	0	0	70	10.5	1	48	1	5500	175	1	1	2	4	1	0	1	1	1	2905	3984	936.814	6091	2329.16	7186	31.9035	351.536	17822.1	8258	4738	1	2474.99	3.6546	1.36	2305.35	2	2	4
235	1	1	0	1	110	5.5	1	31	1	7500	550	1	1	4	5	1	1	1	1	1	2107	2838	320.306	1986	584.145	2209	32.4388	144.736	4047.13	3842.29	1593	0	1733.83	1.1916	1.36	576.701	4	4	4
236	2	2	1	0	55	8.25	0	24	1	1500	75	0	1	1	2	1	0	0	1	1	4112	5780	1267.25	8154	3124.35	8259	237.333	248.526	1987.07	2571.8	6197	1	3160.33	4.8924	1.36	3054.01	2	3	4
238	1	1	0	1	85	4.25	1	40	1	7500	550	1	1	2	4	1	1	1	1	1	2219	3110	514.415	4488	2096.12	4718	10.5447	225.024	12877.8	1987.07	1916	0	1168.04	2.6928	1.36	3067.14	2	3	2
240	1	1	0	0	55	2.75	0	29	1	4500	175	1	1	3	3	0	0	1	1	1	1317	1811	670.746	4853	1621.15	5489	233.695	253.27	6595.57	2358.18	3313	0	911.136	2.9118	1.36	2822.6	3	4	4
241	1	1	0	0	90	13.5	1	43	0	1500	325	1	1	1	4	1	0	1	1	1	3446	4804	996.983	5784	1278.58	5916	85.417	18.8942	40348.5	14344	4841	1	2722.67	3.4704	1.36	2177.48	4	2	4
242	2	2	0	1	85	12.75	1	32	1	4500	550	0	0	0	4	0	1	1	1	0	1277	1834	625.045	3281	1658.12	2698	90.4882	433.404	3842.29	4250.22	1516	1	1218.18	1.9686	1.36	306.389	1	4	3
243	3	3	0	1	85	4.25	0	32	1	1500	175	1	0	0	2	1	0	1	1	0	2690	3667	430.491	3281	1539.61	3827	439.636	374.902	9946.29	4076.65	2021	0	1988.38	1.9686	2.84	1982.56	1	3	4
244	1	2	1	1	85	12.75	1	46	0	1500	275	1	1	1	3	1	0	1	1	1	2667	3637	750.557	5974	1755.44	7398	461.103	109.067	9946.29	713.27	3627	0	1972.92	3.5844	1.36	4137.74	3	4	4
246	1	2	1	0	70	1.4	1	41	0	1500	175	0	1	1	2	0	0	0	1	1	8600	11698	1435.66	12178	2968.49	12049	284.902	233.695	2302.03	6595.57	10642	1	9744.18	7.3068	5	911.136	3	3	4
248	1	1	0	0	70	1.4	1	55	1	4500	325	1	1	1	4	1	0	1	1	1	2390	3390	776.994	4688	1932.4	7021	317.802	33.5045	12877.8	2606.76	3964	1	1492.1	2.8128	2.84	2473.04	4	2	4
249	1	1	0	0	90	4.5	1	43	0	3500	375	1	1	3	6	1	0	0	1	1	4033	5576	936.03	5175	1485.45	5249	375.024	45.0491	10834.1	6595.57	4081	1	3535.23	3.105	1.36	601.722	4	3	2
250	1	1	0	1	110	16.5	1	46	1	4500	550	1	1	2	4	1	0	1	1	1	1053	1429	503.994	3759	1212.19	4251	144.126	57.9739	14344	4076.65	2837	0	1615.42	2.2554	1.36	1566.15	4	2	3
251	1	1	0	0	70	1.4	1	33	1	5500	550	0	1	1	2	1	0	1	1	1	1571	2153	354.712	2059	853.079	2307	209.008	192.277	14209	4250.22	1446	0	1699.87	1.2354	1.36	609.929	2	2	3
252	3	3	0	0	55	8.25	1	51	0	1500	125	1	1	1	4	1	0	1	1	1	1680	2256	214.076	1913	698.58	1905	302.003	301.057	14209	7251.31	1760	0	1656.07	1.1478	1.36	3414.52	4	3	3
253	2	2	1	0	90	1.8	0	49	1	3500	175	0	0	1	2	0	0	1	1	1	2733	3896	941.639	6980	2197.26	6731	481.714	47.4829	9425.6	2606.76	4395	0	1923.33	4.188	2.84	2593.66	2	1	4
254	1	2	1	0	70	3.5	0	53	1	5500	225	1	1	3	4	0	1	1	1	1	2545	3512	681.814	4925	2196.16	5192	314.498	128.782	4746.97	2571.8	3698	0	1812.27	2.955	1.36	2911.74	4	3	3
258	2	2	0	1	85	12.75	0	44	0	7500	175	1	0	1	3	0	0	0	1	1	8527	11613	1306.94	10755	2728.38	11150	451.413	7.87959	2302.03	3537.57	9123	1	9353.06	6.453	5	235.486	4	0	4
259	2	2	0	0	70	3.5	0	49	0	1500	75	1	0	2	4	1	1	1	1	1	1915	2614	800.983	7273	2195.58	7161	241.153	37.0215	18067.8	2358.18	4669	0	3045.95	4.3638	1.36	2440.42	4	0	4
262	2	2	0	0	90	1.8	1	41	1	5500	550	0	1	1	4	1	0	1	1	1	3503	4799	627.424	3719	1238.16	3928	191.834	433.404	40348.5	4250.22	3115	1	3065.05	2.2314	1.36	306.389	2	3	4
263	2	2	1	1	135	20.25	0	42	1	2500	75	0	0	1	3	1	0	1	1	1	2779	3787	1181.93	8459	2069.55	8498	129.698	63.6273	10917.5	2918	6951	1	2286.78	5.0754	2.84	4664.54	1	3	3
265	3	3	0	1	110	5.5	1	78	1	5500	40	1	1	2	2	1	0	1	1	1	2230	3076	186.407	1253	534.079	1243	287.732	142.356	14209	17822.1	1000	0	1788.02	0.7518	1.36	2755.18	2	1	3
267	1	2	1	0	70	10.5	1	40	0	2500	375	1	1	1	5	1	0	1	1	1	3367	4592	805.918	4934	1102.44	4995	178.671	95.8998	8188.12	6595.57	3807	1	3287.19	2.9604	1.36	556.717	3	4	4
268	1	1	0	0	90	13.5	1	57	1	4500	550	1	1	1	2	1	1	1	1	1	1512	2064	459.87	2560	1240.1	2496	99.8004	108.762	14344	4250.22	1597	0	2109.98	1.536	1.36	817.241	2	4	4
270	2	2	1	0	55	8.25	0	25	1	2500	75	0	1	1	4	0	0	1	1	1	2615	3709	94.7899	445	92.3482	127	103.134	61.8192	4076.65	4076.65	92	0	1685.58	0.267	1.36	1594.17	3	3	2
271	1	1	0	0	90	4.5	1	26	1	2500	375	1	1	2	2	0	0	1	1	1	2377	3242	1359.75	11088	3019.77	12023	125.899	20.6825	7251.31	2302.03	10672	1	3189.71	6.6528	5	7486.82	4	3	4
272	2	2	0	1	135	20.25	1	57	0	2500	75	1	0	0	4	1	0	1	1	0	3239	4410	413.506	3382	986.487	3569	289.633	141.876	1576.47	14344	2865	0	4494.94	2.0292	1.36	2189	1	2	1
273	2	2	0	0	90	13.5	0	47	0	2500	550	0	1	1	4	1	0	0	1	1	3631	5013	1218.25	9969	2754.73	10233	162.76	315.117	18298.3	203.1	9170	0	3389.28	5.9814	2.84	5843.35	1	3	4
279	2	2	0	0	55	8.25	1	43	1	3500	125	0	1	1	4	1	0	0	1	1	3748	5251	401.278	2292	700.249	2223	183.088	47.7606	10834.1	6648.72	1667	0	3074.97	1.3752	1.36	1473.61	4	4	4
284	2	2	0	0	90	4.5	0	50	0	1500	175	0	0	2	3	1	0	0	1	1	4230	5868	767.917	5229	2801.44	3749	455.825	123.942	10834.1	3537.57	3083	0	3743.86	3.1374	1.36	735.274	4	1	4
286	1	1	0	0	90	1.8	1	36	0	900	75	1	1	1	4	1	0	1	1	1	1728	2359	607.972	4009	1178.97	3243	202.527	35.1998	3867.24	8001.95	2291	0	3315.03	2.4054	1.36	2055.02	4	4	4
288	2	2	0	1	110	16.5	0	47	0	900	40	1	1	1	3	1	1	1	1	1	1626	2195	761.076	6095	2342.58	6436	285.847	301.057	2606.76	7251.31	3520	0	2677.49	3.657	1.36	3414.52	4	2	4
289	2	2	0	0	90	13.5	0	34	1	2500	125	0	1	2	3	0	0	1	1	1	2872	3893	487.35	3270	992.261	4022	68.3708	171.015	10917.5	6595.57	2728	1	2695.7	1.962	1.36	127.366	2	2	4
293	2	2	0	0	90	1.8	0	29	1	5500	175	1	0	1	2	1	0	1	1	1	2847	3937	627.407	3630	1653.08	4273	69.3049	219.825	6648.72	9946.29	3172	0	2156.28	2.178	1.36	1202.58	1	2	4
299	2	2	1	0	90	4.5	1	44	0	1500	175	1	1	1	3	1	1	1	1	1	3065	4170	395.557	3473	2017.44	2807	236.669	136.441	713.27	517.631	2037	0	4319.08	2.0838	1.36	6333.37	3	2	1
300	2	2	0	1	110	2.2	1	27	1	4500	75	1	1	1	3	0	0	1	1	1	2551	3510	692.746	5072	1871.15	4363	212.748	42.3275	8001.95	12877.8	2851	0	2171.63	3.0432	1.36	1192.34	2	2	4
303	1	1	0	0	55	8.25	1	37	1	7500	550	1	1	1	4	1	0	0	1	1	4072	5632	707.418	5310	1502.05	5664	67.0707	344.898	18298.3	4250.22	3394	0	3737.59	3.186	1.36	955.149	4	2	4
304	2	2	1	0	90	1.8	0	33	0	2500	75	0	0	2	4	1	0	1	1	1	1442	1952	630.495	4168	1080.42	3726	215.962	10.5166	6595.57	40348.5	3519	1	307.43	2.5008	1.36	3235.54	2	2	4
309	3	2	1	0	90	4.5	1	44	0	4500	550	1	1	1	1	0	1	1	1	1	1464	2072	636.522	3219	1017.06	3015	150.701	137.516	4037.26	6595.57	1742	1	1650.85	1.9314	1.36	157.824	1	1	4
312	2	2	0	0	90	13.5	1	43	1	1500	75	0	1	1	4	1	0	0	1	1	3957	5479	860.983	6621	1502.58	5957	214.7	232.54	18298.3	6363.68	4855	0	3698.05	3.9726	1.36	1686.42	3	1	3
314	1	1	0	0	90	13.5	1	47	0	1500	75	1	1	2	3	1	0	1	1	1	2761	3821	551.342	4170	1868.55	6248	34.0806	404.228	6648.72	3020.59	2409	0	2188.36	2.502	2.84	2541.75	4	3	4
315	1	1	0	0	90	4.5	1	42	1	7500	225	1	1	2	2	1	1	0	0	1	5128	7205	998.298	9893	4158.21	13360	619.869	128.782	565	2571.8	7013	0	6576.26	5.9358	5	2911.74	4	0	3
316	1	1	0	0	70	10.5	1	45	0	3500	550	1	1	2	5	1	1	1	1	1	2173	2964	1195.11	9472	3534.14	12466	70.6595	619.869	4250.22	565	7632	1	1085.41	5.6832	5	6576.26	4	0	4
317	3	2	1	1	110	5.5	1	46	1	7500	225	0	1	3	3	1	0	1	1	1	3344	4662	980.125	6549	1486.03	6650	125.207	238.301	40348.5	8001.95	5682	1	2727.17	3.9294	1.36	3017.68	4	1	4
321	2	2	0	0	70	3.5	0	56	0	1500	75	1	0	1	2	1	0	1	1	1	2704	3693	334.491	2331	859.29	1955	108.627	69.1247	9919.17	17822.1	1049	0	3027.47	1.3986	1.36	2858.78	4	1	4
322	2	2	1	0	70	10.5	1	55	0	2500	75	0	0	0	2	1	0	1	1	0	2305	3129	432.567	2330	437.174	1416	64.7571	45.0491	9946.29	6595.57	1011	0	1579.62	1.398	1.36	601.722	2	2	4
324	1	1	0	0	55	1.1	1	27	0	1500	175	0	1	1	2	1	0	0	1	1	4227	5863	1301.04	8206	2458.29	8527	105.08	305.888	18298.3	2571.8	6782	0	3893.19	4.9236	1.36	3004.15	4	3	3
325	1	1	0	0	90	1.8	1	40	1	2500	275	0	1	2	4	1	0	1	1	1	2994	4111	442.387	2813	876.487	2711	257.18	256.455	10917.5	3537.57	2099	1	2460.06	1.6878	1.36	398.427	4	3	4
326	2	2	0	0	90	1.8	0	27	1	1500	75	1	0	0	2	0	0	1	1	0	2000	2719	926.246	6456	2056.35	7536	136.806	294.399	8001.95	8188.12	5537	1	2151.97	3.8736	1.36	3417.88	2	3	4
327	1	1	0	0	90	1.8	0	37	1	3500	275	1	1	2	4	1	1	1	1	1	936	1265	398.238	2618	604.249	1895	113.473	156.651	2606.76	6363.68	1725	0	2629.89	1.5708	1.36	986.099	4	3	4
328	1	1	0	0	70	10.5	1	38	0	2500	275	1	1	3	4	1	0	1	1	1	2236	3046	407.246	3602	1034.35	3472	270.799	191.003	18067.8	1045.16	2738	0	3152.42	2.1612	1.36	5675.85	4	0	4
330	1	2	1	1	85	1.7	1	48	1	4500	550	1	1	2	3	1	1	1	1	1	2083	2886	768.746	4800	2566.3	5940	401.243	240.684	8258	9946.29	3506	1	2229.99	2.88	2.84	1304.82	4	0	4
331	2	2	0	1	85	1.7	0	42	1	1500	75	1	1	0	4	1	0	0	1	0	3684	5081	552.983	4280	917.58	2835	86.5524	114.664	40348.5	4047.13	2049	0	3149.41	2.568	1.36	1571.37	1	2	4
332	2	2	1	0	55	1.1	1	44	0	1500	75	1	0	0	2	0	0	1	1	0	2651	3552	676.611	4801	1448.29	5487	38.3136	160.402	2571.8	3842.29	3608	0	3883.09	2.8806	1.36	641.237	1	3	3
333	2	2	0	0	55	2.75	0	20	0	1500	75	1	0	1	2	0	0	1	1	1	3043	4153	494.567	4189	1366.17	4949	45.4524	50.1534	2918	6595.57	3472	0	4314.63	2.5134	1.36	938.688	2	1	3
335	1	1	0	0	70	10.5	1	32	1	5500	550	1	1	1	2	1	0	1	1	1	2048	2757	457.283	5308	2138.17	7367	96.5872	136.441	8001.95	517.631	3962	0	2373.29	3.1848	2.84	6333.37	1	2	4
336	2	2	1	0	90	1.8	0	52	0	2500	275	1	0	2	5	1	1	1	1	1	1111	1495	304.558	2514	870.435	3141	311.865	109.067	3867.24	713.27	1997	0	2677.71	1.5084	1.36	4137.74	1	3	4
337	2	2	0	1	85	1.7	0	24	1	2500	125	1	1	0	3	0	0	0	1	0	4556	6327	323.934	1579	457.261	1335	253.2	110.174	3724.45	40348.5	1175	0	4321.49	0.9474	1.36	3192.86	3	3	4
340	1	1	0	0	90	4.5	0	46	0	900	375	1	1	1	3	1	1	1	1	1	2461	3390	488.22	3757	2570.02	3533	252.602	297.035	8001.95	3867.24	2650	0	2090.65	2.2542	1.36	2950.2	4	2	4
341	3	2	1	1	85	1.7	1	62	0	1500	75	1	1	1	2	1	0	1	1	1	3168	4400	250.491	1256	736.29	994	253.752	314.261	40348.5	10917.5	668	0	2611.06	0.7536	1.36	2978.34	2	3	4
342	1	1	0	1	110	16.5	1	73	1	5500	550	1	1	1	2	1	0	1	1	1	595	829	682.569	4373	1302.11	4529	267.103	228.955	5957.31	8001.95	2792	0	1339.91	2.6238	1.36	2192.41	4	1	4
343	2	2	0	1	85	4.25	0	41	0	1500	225	0	1	1	3	1	0	1	1	1	1307	1797	358.685	1753	825.522	2250	139.525	67.0407	3842.29	9946.29	1402	1	366.155	1.0518	1.36	1035.68	1	4	4
344	2	2	0	0	70	1.4	1	29	1	4500	75	0	1	1	3	0	0	1	1	1	3468	4772	923.746	5904	2020.15	6948	93.7354	302.07	40348.5	14344	5004	1	2958.7	3.5424	1.36	2094.77	4	3	4
346	3	3	0	1	85	4.25	0	43	0	900	125	0	1	1	4	1	0	1	1	1	2742	3922	230.972	1253	830.02	1250	388.557	150.483	9425.6	3537.57	964	0	1927.99	0.7518	2.84	1034.59	4	4	4
347	2	2	1	1	85	4.25	1	36	1	3500	125	0	1	0	2	1	0	1	1	0	3032	4157	397.639	2541	882.124	2922	97.6631	35.1998	17822.1	8001.95	1139	0	2624.46	1.5246	1.36	2055.02	1	1	4
348	2	2	0	0	55	1.1	0	47	1	2500	175	0	0	1	3	1	0	1	1	1	2987	4054	691.342	4383	1257.26	4549	123.836	293.934	10917.5	6363.68	3840	0	2889.88	2.6298	1.36	1321.17	1	3	4
350	2	2	1	0	55	8.25	0	34	0	3500	325	1	1	1	3	1	0	1	1	1	2616	3538	448.679	2466	828.187	2589	107.303	166.912	8258	3537.57	1860	0	2347.41	1.4796	1.36	722.622	3	2	3
351	2	2	1	0	70	1.4	0	47	0	1500	175	1	1	1	5	1	1	0	1	1	3883	5290	430.596	3429	1215.73	3726	44.4771	248.526	1576.47	2571.8	2523	0	5207.37	2.0574	1.36	3054.01	2	1	4
352	1	1	0	0	90	1.8	1	47	0	3500	175	1	1	1	3	1	0	0	1	1	3914	5378	1182.67	9699	2715.39	10059	114.308	109.067	18298.3	713.27	7652	0	3669.82	5.8194	2.84	4137.74	4	4	4
354	3	3	0	1	85	4.25	0	55	1	2500	75	0	1	0	2	1	0	1	1	0	2091	2805	353.567	2909	1504.17	1960	230.152	116.089	9946.29	3537.57	1343	0	1311.9	1.7454	1.36	751.415	2	3	4
355	1	2	1	0	90	1.8	1	43	1	5500	550	1	1	1	3	0	0	1	1	1	3215	4442	699.61	6402	2161.25	7880	118.456	34.1062	40348.5	555.764	3778	0	2607.51	3.8412	2.84	2556.86	2	2	3
356	2	2	0	0	90	13.5	0	53	1	2500	75	1	1	1	3	1	0	1	1	1	425	587	693.934	6062	1746.26	6054	85.0382	142.43	5957.31	7251.31	3935	0	1448.28	3.6372	1.36	4164.57	1	3	4
357	1	1	0	0	55	2.75	1	51	0	1500	75	1	1	2	4	1	0	0	1	1	3765	5198	1513.08	10924	2542.21	10716	151.677	21.5292	40348.5	713.27	7925	1	3336.31	6.5544	2.84	4616.79	4	1	4
359	2	2	0	1	85	12.75	1	55	0	1500	175	1	1	2	3	1	0	0	1	1	3993	5535	1198.93	8503	2432.55	8773	244.703	22.1589	40348.5	1994.69	6966	0	3563.68	5.1018	2.84	3568.25	4	1	4
360	2	2	0	1	110	16.5	0	45	1	1500	75	1	0	0	3	1	0	1	1	0	1662	2233	412.557	2909	1065.44	3103	233.442	189.726	18067.8	2017.13	2171	0	2475.25	1.7454	1.36	3056.45	1	4	4
361	1	1	0	1	85	12.75	1	32	1	4500	550	1	1	1	3	1	0	0	1	1	3926	5532	1514.52	11917	3600.3	13705	353.428	136.441	10834.1	517.631	9326	0	3178.13	7.1502	2.84	6333.37	4	4	4
362	1	1	0	0	90	4.5	1	35	1	7500	275	1	1	1	4	1	0	0	1	1	3846	5314	358.415	1853	809.116	1019	69.0295	160.45	18298.3	40348.5	725	0	3673.47	1.1118	1.36	3466.99	4	4	4
364	2	2	0	1	85	12.75	1	25	1	1500	75	1	1	0	4	1	0	1	1	0	2875	3913	319.661	2604	1114.46	1765	123.607	210.522	10917.5	8188.12	1016	0	2502.67	1.5624	1.36	3188.98	1	1	4
367	1	1	0	0	90	13.5	0	62	1	1500	125	0	1	1	1	0	0	1	1	1	3140	4264	713.044	4377	1298.12	4604	67.1064	353.507	10917.5	4250.22	3125	1	3040.25	2.6262	1.36	227.188	4	4	4
368	1	1	0	1	110	5.5	0	39	1	1500	225	0	1	1	4	1	1	1	0	1	1624	2235	812.58	4611	2101.7	5147	635.609	158.035	4114.33	14209	3225	0	2885.7	2.7666	1.36	1799.12	4	3	4
369	1	1	0	0	90	4.5	1	30	1	7500	550	1	1	3	2	1	0	0	1	1	8851	12041	942.298	9972	3339.21	10699	231.963	351.536	2302.03	8258	8432	0	10115.9	5.9832	5	2305.35	4	4	4
370	1	2	1	1	85	4.25	1	43	0	3500	550	1	1	2	3	1	0	1	1	1	2960	4009	1472.67	12627	3229.69	13466	33.286	300.314	17822.1	2302.03	11445	0	2905.67	7.5762	5	8683.72	4	2	4
371	3	3	0	0	90	4.5	1	57	1	3500	125	1	1	2	3	1	1	1	1	1	947	1320	736.959	3688	2058.19	6717	204.309	398.516	5957.31	12877.8	2591	0	1453.71	2.2128	1.36	1597.8	1	1	4
375	2	2	0	0	90	4.5	0	27	1	4500	75	0	1	1	2	1	0	1	1	1	1983	2708	947.045	5070	1539.12	5031	442.131	307.82	18067.8	3537.57	3496	1	2926.45	3.042	1.36	584.675	2	3	4
376	2	2	0	0	90	1.8	0	47	1	5500	75	0	1	1	5	1	0	1	1	1	3482	4868	256.017	1770	605.198	2058	22.9641	47.7606	9425.6	6648.72	1349	0	2735.25	1.062	1.36	1473.61	1	3	4
380	2	2	1	1	110	5.5	1	54	0	2500	75	1	0	1	4	1	0	0	1	1	4255	5884	976.79	6037	1513.35	6768	43.4475	230.652	18298.3	14209	5692	1	3970.77	3.6222	1.36	1740.97	1	3	3
381	2	2	0	0	55	1.1	0	45	0	900	75	1	1	1	4	0	1	1	1	1	857	1196	1023.46	9285	2574.97	9246	222.466	99.9909	5957.31	30.23	7974	0	1487.13	5.571	1.36	7376.72	1	3	4
382	2	2	0	1	85	1.7	0	46	1	1500	75	1	0	0	3	0	0	1	1	0	2169	2963	1133.56	11372	3178.91	11491	262.5	119.149	18067.8	2639.02	8044	0	3033.47	6.8232	2.84	5965.17	1	2	4
386	1	1	0	0	55	1.1	0	70	1	7500	125	1	1	1	2	1	0	1	1	1	1949	2610	443.418	3025	1922.17	4736	176.465	198.143	4047.13	4076.65	2358	0	1509.77	1.815	2.84	1408.79	4	0	0
388	1	2	1	1	110	16.5	1	49	0	1500	175	1	1	2	2	1	0	1	1	1	1150	1549	886.038	9535	507.29	1535	57.7166	142.017	3867.24	33.956	1266	0	2890.67	5.721	1.36	3727.37	4	4	3
389	2	2	0	0	90	13.5	1	48	0	1500	125	1	1	1	2	1	0	0	1	1	3770	5267	1680.04	14164	2718.61	11072	80.6362	142.017	40348.5	33.956	6752	0	3121.37	8.4984	2.84	3727.37	2	4	4
392	2	2	1	0	55	2.75	1	47	0	2500	175	1	1	1	4	1	0	0	1	1	3856	5398	1065.15	5985	1640.42	6504	165.261	198.722	40348.5	14344	4780	1	3216.05	3.591	1.36	1603.24	1	3	4
394	3	3	0	0	55	8.25	0	21	0	1500	75	1	1	1	4	0	1	1	1	1	2568	3527	213.983	1677	792.58	1980	97.366	29.9485	4746.97	17822.1	958	0	2042.21	1.0062	1.36	2012.7	4	3	4
396	1	1	0	1	85	4.25	1	40	1	7500	550	1	1	2	3	1	0	1	1	1	3404	4695	746.311	6252	1748.18	6320	155.947	104.056	2946.87	40348.5	3839	0	2448.62	3.7512	2.84	3520.16	4	0	4
399	1	1	0	0	90	1.8	0	50	1	3500	550	0	1	2	2	1	1	0	1	1	3745	5081	617.119	3660	1287.12	3537	201.369	126.688	4530.86	6595.57	3080	1	3331.02	2.196	1.36	496.608	4	3	4
400	2	2	1	1	85	12.75	0	35	1	2500	275	1	1	3	6	1	1	0	1	1	4308	6097	1355.87	11007	3202.92	11446	149.786	259.553	1987.07	1045.16	7971	0	3316.88	6.6042	5	5483.35	1	4	1
403	1	1	0	1	85	12.75	1	46	1	4500	175	0	1	1	3	1	0	1	1	1	1848	2501	492.306	2347	761.145	2102	67.0407	165.075	9946.29	3842.29	1317	1	1035.68	1.4082	1.36	302.903	4	2	4
411	3	3	0	0	90	4.5	1	61	1	2500	75	1	1	1	2	1	0	1	1	1	3358	4674	862.895	7272	1748.17	7395	37.5007	142.356	40348.5	17822.1	5101	0	2687.34	4.3632	1.36	2755.18	1	3	4
413	2	2	0	1	110	5.5	1	61	0	1500	40	1	1	1	2	1	1	1	1	1	2005	2724	509.134	3445	1296.35	3865	299.053	49.5082	2571.8	6595.57	2905	0	3216.41	2.067	1.36	602.429	3	2	3
414	1	2	1	0	90	4.5	1	39	1	7500	375	1	1	1	3	1	0	1	1	1	3346	4665	833.447	6101	2204.09	6395	104.347	73.1059	40348.5	4037.26	3502	0	2710.36	3.6606	1.36	2144.83	3	3	4
415	1	1	0	1	85	4.25	0	26	1	1500	550	1	1	2	3	0	1	1	1	1	2443	3323	554.917	3138	1148.44	4146	176.459	257.883	6648.72	6595.57	2576	0	2071.51	1.8828	1.36	775.393	4	2	4
416	2	2	0	0	55	1.1	1	30	1	1500	75	1	1	1	1	0	0	0	1	1	4222	5857	1435.52	10641	2861.3	10950	470.18	21.5292	10834.1	713.27	8365	1	3748.53	6.3846	2.84	4616.79	1	2	4
417	1	2	1	1	110	5.5	0	37	1	2500	175	0	1	3	5	1	0	1	1	1	1684	2294	464.238	2671	1013.44	2427	223.104	231.375	14209	5957.31	1590	0	1147.42	1.6026	1.36	1221.16	4	3	4
418	1	1	0	0	70	10.5	0	26	1	1500	175	1	1	2	4	0	1	1	1	1	596	803	832.983	6266	2219.58	6364	111.401	73.4912	6363.68	1987.07	4435	1	1791.7	3.7596	1.36	2643.2	4	2	4
419	1	1	0	0	90	4.5	0	28	1	7500	550	1	1	2	2	1	0	0	1	1	3637	5011	1377.21	11620	3391.12	13638	252.114	136.441	8188.12	517.631	9608	1	3301.9	6.972	2.84	6333.37	4	4	4
420	1	1	0	1	85	1.7	1	36	1	4500	225	1	1	1	3	0	0	1	1	1	2115	2896	461.306	3523	1322.15	2820	244.613	222.468	9946.29	3537.57	1509	0	1328.27	2.1138	1.36	644.725	2	2	4
421	1	1	0	1	135	20.25	1	40	0	1500	225	0	1	1	3	1	0	1	1	1	603	814	457.237	3783	1663.44	4226	141.217	134.272	6363.68	2358.18	2575	0	1967.76	2.2698	1.36	2483.43	4	4	4
422	1	1	0	0	90	4.5	0	27	1	3500	275	1	1	2	2	0	0	1	1	1	3009	4135	446.639	2761	1375.12	3578	165.523	25.1305	4530.86	8001.95	1787	0	2521.67	1.6566	1.36	2731.93	4	4	3
423	2	2	0	1	85	1.7	0	35	1	1500	175	1	1	1	1	0	0	1	1	1	2265	3098	451.306	3069	1193.15	3434	173.838	67.6858	18067.8	4250.22	2523	0	3044.27	1.8414	1.36	782.848	1	2	4
424	2	2	1	0	90	13.5	0	23	1	2500	275	1	0	1	2	0	1	1	1	1	2325	3158	401.895	2383	554.174	727	163.643	35.1998	8001.95	8001.95	595	0	2650.33	1.4298	1.36	2055.02	1	3	3
425	1	1	0	1	85	1.7	1	43	1	7500	550	0	1	1	2	1	0	0	0	1	7267	9861	812.208	8547	2618.08	6752	651.853	239.075	2302.03	8188.12	4219	0	7209.06	5.1282	1.905	3148.26	4	3	4
430	2	2	1	1	110	16.5	0	50	0	1500	125	0	0	1	3	0	0	0	1	1	3770	5205	749.484	5097	1375.61	4911	256.295	143.334	18298.3	6595.57	3888	1	3413.98	3.0582	1.36	700.847	3	3	3
433	3	2	1	1	110	16.5	1	28	1	7500	275	1	1	1	2	1	0	1	1	1	1917	2617	205.298	1494	543.058	1788	35.1998	33.286	8001.95	17822.1	1241	0	2055.02	0.8964	1.36	2905.67	2	1	4
435	2	2	0	0	70	3.5	1	49	0	3500	550	0	1	2	3	1	1	1	1	1	863	1173	348.934	3138	1040.26	3702	154.211	412.116	14344	7251.31	2511	0	1756.23	1.8828	1.36	3970.9	4	1	4
437	2	2	1	0	70	3.5	0	36	1	7500	275	0	1	3	3	1	0	0	1	1	4025	5577	820.311	8184	1596.12	7192	160.985	87.191	18298.3	2302.03	5447	0	3834.61	4.9104	1.905	9250.39	2	1	4
443	2	2	1	0	70	1.4	0	39	1	2500	225	0	0	0	3	1	0	1	1	0	3029	4157	1684.93	16184	5384.96	18127	42.9284	190.109	17822.1	1884.69	15079	0	2675.37	9.7104	5	12517.8	1	2	4
444	1	1	0	1	110	2.2	1	43	1	7500	175	0	1	2	4	1	1	1	1	1	3258	4409	111.415	655	226.116	798	111.448	19.6203	9919.17	9919.17	657	0	3779.92	0.393	1.36	3122.84	4	3	3
449	2	2	0	0	70	10.5	0	30	1	1500	275	1	0	1	3	1	0	1	1	1	1127	1537	576.237	3587	655.435	3262	74.1114	25.1305	6595.57	8001.95	2425	1	390.623	2.1522	1.36	2731.93	1	1	3
453	1	1	0	1	135	2.7	1	24	0	1500	175	1	1	1	3	0	1	0	1	1	8159	11129	818.237	7916	2333.6	8310	103.864	415.107	2302.03	9425.6	6693	0	8843.37	4.7496	5	2231.58	4	3	4
454	1	1	0	0	55	8.25	1	25	0	4500	225	0	1	1	2	1	0	1	1	1	1771	2437	582.497	3196	1122.1	2867	205.234	142.61	4250.22	5957.31	2250	1	529.656	1.9176	1.36	1727.03	4	3	4
455	2	2	1	0	70	1.4	0	51	1	3500	75	1	1	1	3	0	0	1	1	1	1557	2122	245.959	1605	449.187	1509	69.3135	141.876	14344	14344	942	0	2200.73	0.963	1.36	2189	2	3	4
456	2	2	0	0	70	1.4	0	36	1	1500	125	1	1	1	7	1	1	1	1	1	2437	3324	541.142	3720	1189.02	2773	262.769	205.175	4746.97	3537.57	1604	1	1621.32	2.232	1.36	303.947	2	3	4
461	3	2	1	1	135	20.25	0	53	1	3500	40	0	1	2	4	1	1	1	1	1	2312	3137	510.278	2727	1508.25	4554	234.955	43.3759	9946.29	14344	1841	0	1570.67	1.6362	1.36	2142.39	2	3	4
463	1	1	0	1	85	4.25	1	35	1	4500	325	1	1	3	2	1	0	1	1	1	624	854	607.497	3540	1902.1	5927	27.2619	137.349	6363.68	2358.18	2641	0	1139.39	2.124	1.36	2583.02	4	4	4
464	1	2	1	1	110	2.2	1	41	1	900	75	1	1	1	1	1	0	1	1	1	2794	3728	850.176	4657	1290.24	4538	106.925	89.8372	8001.95	3537.57	3341	1	2605.4	2.7942	1.36	766.895	4	2	4
465	3	3	0	1	110	5.5	0	54	1	1500	550	1	0	2	2	1	0	1	1	1	3048	4171	462.895	3672	1111.17	4115	196.247	109.911	10917.5	9425.6	1630	0	2906.29	2.2032	1.36	2655.93	4	2	4
467	1	1	0	0	70	3.5	1	36	1	2500	275	0	1	1	3	1	0	0	1	1	4025	5577	436.879	2839	1307.37	2739	160.985	174.048	18298.3	40348.5	1523	0	3834.61	1.7034	1.36	2906.74	4	3	4
469	2	2	1	0	55	1.1	0	33	1	2500	125	1	1	1	4	1	0	1	1	1	1408	1917	894.246	8344	701.348	2768	82.3155	21.193	14344	2571.8	1682	0	2197.04	5.0064	1.36	3773.18	1	3	4
473	2	2	0	1	85	1.7	0	54	0	900	75	0	0	0	2	1	0	1	1	0	2651	3552	912.611	6133	1815.61	7035	38.3136	114.532	2571.8	3537.57	4422	1	3883.09	3.6798	2.84	587.866	1	1	1
474	2	2	1	1	135	20.25	0	43	1	2500	325	0	1	1	3	1	0	1	1	1	2700	3836	990.121	7491	2200.65	8716	129.213	193.978	4076.65	713.27	5259	0	1658.07	4.4946	2.84	4078.03	1	4	4
476	1	1	0	1	110	16.5	1	58	1	4500	275	1	1	2	1	0	0	1	1	1	3362	4683	401.249	2739	603.048	2054	49.5305	226.832	40348.5	6648.72	1312	0	2668.48	1.6434	1.36	1476.3	2	3	4
477	2	2	0	0	90	13.5	0	44	1	3500	275	0	1	1	2	1	0	1	1	1	2865	4087	937.639	5258	1791.26	6547	228.857	266.507	12877.8	5957.31	3907	0	1929.18	3.1548	2.84	2151.91	2	3	3
478	1	1	0	0	90	1.8	0	55	1	3500	275	0	1	2	3	0	0	1	1	1	2053	2792	627.35	3839	1498.26	4091	37.0215	433.404	2358.18	4250.22	2706	1	2440.42	2.3034	1.36	306.389	3	2	4
480	2	2	1	0	55	2.75	0	48	0	1500	75	1	1	1	4	1	0	1	1	1	2533	3444	413.223	2711	957.58	2418	208.227	211.262	10917.5	3842.29	2075	1	2243.04	1.6266	1.36	285.589	4	4	4
482	1	2	1	1	85	1.7	1	63	1	4500	175	1	1	3	3	1	0	1	1	1	2559	3482	1042.62	8387	2367.64	8538	185.685	100.32	10917.5	1045.16	7510	1	2278.55	5.0322	5	5275.65	4	1	4
484	1	1	0	0	55	1.1	1	36	0	4500	550	1	1	2	3	1	1	0	0	1	4900	6782	883.567	6226	2233.24	6491	940.97	273.632	17.571	4250.22	4808	1	4920.59	3.7356	1.905	121.515	4	0	4
485	1	2	1	1	110	2.2	0	29	1	5500	550	1	1	2	1	0	0	0	1	1	3797	5226	757.203	6296	2228.08	5960	161.909	306.796	18298.3	4746.97	4143	0	3396.43	3.7776	2.84	1532.12	4	3	4
487	2	2	1	0	55	8.25	0	34	1	900	75	1	1	0	2	0	0	1	1	0	2342	3155	661.482	3435	1007.39	3378	127.004	200.101	6648.72	6595.57	2700	1	1828.23	2.061	1.36	877.633	1	3	4
489	1	1	0	0	70	10.5	1	46	0	2500	75	1	1	2	3	1	1	1	1	1	2376	3244	570.82	3546	1199.31	4216	56.759	211.262	2358.18	3842.29	2723	1	2998.74	2.1276	1.36	285.589	4	2	4
490	1	2	1	1	85	4.25	1	52	1	7500	550	0	1	2	2	1	0	1	1	1	2944	4030	642.522	3622	2390.06	3241	281.496	65.3322	17822.1	3842.29	2608	1	2286.66	2.1732	1.36	410.614	4	2	4
491	1	2	1	1	85	4.25	1	25	0	1500	125	0	1	1	3	0	0	1	1	1	2956	4098	734.557	5701	2130.91	7975	197.423	85.6453	40348.5	54.15	3147	0	2394.51	3.4206	2.84	3900.75	4	1	4
492	2	2	0	1	135	20.25	0	29	1	1500	325	1	1	1	2	1	0	0	1	1	4179	5875	965.491	5748	2441.29	6623	212.948	142.189	1987.07	6363.68	4222	1	3209.11	3.4488	1.36	1072.99	3	2	4
493	2	2	0	1	85	12.75	0	53	1	2500	75	0	1	2	3	1	0	1	1	1	2555	3534	298.342	1643	719.261	1633	68.0397	141.302	17822.1	4530.86	933	0	1999.94	0.9858	1.36	2271	4	1	3
494	1	1	0	1	135	2.7	1	53	0	4500	550	1	1	2	2	1	0	0	1	1	8070	10992	1256.7	11984	3196.5	12630	205.786	389.617	2302.03	6363.68	9455	0	8394.49	7.1904	5	1906.99	4	3	4
495	1	1	0	1	110	16.5	1	27	1	2500	375	1	1	1	2	1	0	0	1	1	8680	11801	1278.89	11437	3045.64	12850	77.8493	179.447	2302.03	14209	11150	1	9958.74	6.8622	5	1193.25	3	3	4
498	2	2	1	0	70	1.4	1	59	0	2500	125	0	1	1	2	1	0	0	1	1	3748	5251	703.567	3996	1277.17	4006	183.088	114.937	10834.1	3842.29	2970	1	3074.97	2.3976	1.36	335.926	3	3	4
500	3	3	0	1	110	2.2	0	57	0	1500	40	0	0	1	2	1	0	1	1	1	2699	3682	325.491	2073	985.29	3057	411.156	134.054	9946.29	8001.95	1515	0	2026.24	1.2438	1.36	2470.36	2	3	4
501	1	1	0	0	70	1.4	0	27	1	1500	275	1	1	3	2	1	1	0	0	1	5063	7268	1223.09	8774	3040.41	9231	982.606	305.957	114.535	3867.24	6715	1	4187.05	5.2644	1.36	2543.45	4	4	3
504	2	2	0	0	90	4.5	0	61	0	1500	40	1	0	0	2	1	0	0	1	0	3639	5102	386.491	2396	971.29	2674	112.506	264.412	9425.6	3537.57	1674	0	2831.76	1.4376	1.36	1195.29	4	3	4
505	2	2	1	0	70	10.5	0	45	0	1500	175	1	0	0	4	1	1	1	1	0	2689	3657	602.58	3970	1682.45	5966	381.36	420.381	17822.1	3867.24	2675	0	2031.53	2.382	2.84	2578.62	0	3	4
508	1	2	1	0	90	1.8	0	38	1	1500	375	1	1	2	3	1	0	0	1	1	8551	11674	1157.24	11530	3801.6	14274	231.24	34.1967	2302.03	4037.26	9092	0	9280.79	6.918	5	2297.14	3	3	4
509	3	3	0	1	135	20.25	0	35	0	1500	40	0	1	1	3	0	0	1	1	1	1150	1549	251.237	1730	1168.44	1613	57.7166	420.381	3867.24	3867.24	844	0	2890.67	1.038	1.36	2578.62	2	3	4
511	2	2	1	1	85	4.25	0	58	1	900	125	1	0	0	2	1	0	1	1	0	1253	1701	598.486	4105	1773.48	6047	101.154	312.416	14344	8258	3706	0	1902.17	2.463	1.36	2186.91	1	3	4
512	3	2	1	1	135	2.7	0	37	0	2500	125	0	0	0	4	1	0	1	1	0	2377	3242	816.134	4557	1428.35	4315	125.899	59.5328	7251.31	3537.57	3652	0	3189.71	2.7342	1.36	734.417	2	3	4
516	2	2	0	0	90	13.5	1	63	1	2500	75	0	0	0	1	0	0	1	1	0	1149	1561	469.447	2502	1312.09	3846	95.8998	10.5447	6595.57	12877.8	1657	1	556.717	1.5012	1.36	1168.04	0	0	0
517	2	2	1	0	90	4.5	1	32	1	7500	125	1	0	1	2	0	0	0	1	1	3920	5404	911.298	5982	1738.06	6722	238.918	35.1998	18298.3	8001.95	5590	1	3542.5	3.5892	1.36	2055.02	1	3	3
518	1	2	1	0	70	1.4	1	58	1	7500	550	0	1	3	3	1	1	1	1	1	2261	3066	713.097	3780	1432.12	3517	200.495	245.179	4076.65	3537.57	1456	0	1331.58	2.268	1.36	628.947	4	2	4
520	1	1	0	1	110	5.5	0	44	1	1500	175	1	1	1	4	1	0	0	1	1	3752	5289	187.983	1091	511.212	773	153.107	162.018	10834.1	40348.5	581	0	3144.75	0.6546	2.84	2786.56	4	4	4
522	1	1	0	1	85	1.7	1	60	0	1500	175	1	1	2	2	1	0	1	1	1	1812	2480	568.567	2841	994.174	2901	147.766	170.716	14209	3842.29	2214	1	2073.11	1.7046	1.36	341.85	2	2	1
524	2	2	1	0	55	1.1	0	37	1	3500	75	0	0	1	4	1	1	1	1	1	2607	3535	769.238	3956	1168.25	4120	192.317	245.179	9946.29	3537.57	2403	1	1939.55	2.3736	1.36	628.947	3	4	4
528	1	1	0	1	85	1.7	1	28	1	3500	550	0	1	2	1	0	0	1	1	1	2310	3161	826.32	5177	1324.06	5827	101.345	259.67	18067.8	6648.72	5003	1	3055.37	3.1062	1.36	1950.43	4	3	4
529	1	1	0	1	110	5.5	0	40	1	4500	225	0	1	1	4	1	1	1	1	1	920	1249	586.994	4120	1144.4	4676	220.934	61.8192	14344	4076.65	3060	0	1787.33	2.472	2.84	1594.17	3	2	4
531	1	1	0	0	70	1.4	1	45	0	3500	175	1	1	2	6	1	1	0	1	1	7281	9729	2108.34	21928	5378.37	22562	171.801	155.418	2302.03	1564.07	19931	0	7324.69	13.1568	5	12715.1	4	1	4
533	2	2	1	1	85	4.25	0	31	1	3500	75	0	0	1	4	1	0	1	1	1	2240	3014	524.238	3196	969.249	3205	229.908	182.557	18067.8	3537.57	3154	1	2744.4	1.9176	1.36	409.192	1	2	4
534	3	3	0	0	90	13.5	0	27	1	3500	550	0	1	1	2	1	0	1	0	1	2633	3744	346.119	1953	1132.12	2582	551.069	205.175	9425.6	3537.57	1458	1	1761.88	1.1718	1.36	303.947	4	3	4
536	1	1	0	0	55	2.75	0	56	0	4500	125	1	1	2	2	1	0	1	1	1	2894	3962	412.497	3043	1805.2	2347	284.804	157.558	10917.5	4037.26	1771	0	2724.73	1.8258	2.84	2293.35	4	3	3
538	2	2	1	0	90	4.5	1	27	1	1500	75	1	1	1	2	0	0	1	1	1	2722	3698	244.088	1713	485.406	564	68.9639	257.18	10917.5	10917.5	298	0	2286.95	1.0278	1.36	2460.06	2	3	4
539	1	1	0	1	110	2.2	1	52	1	1500	550	0	1	1	4	1	0	1	1	1	2949	4240	759.983	5511	1626.21	5918	216.283	134.054	12877.8	8001.95	4116	0	2120.7	3.3066	2.84	2470.36	3	4	4
540	3	3	0	1	110	2.2	1	44	0	2500	175	1	1	1	4	1	1	1	1	1	2438	3380	380.506	2332	1487.49	2029	233.359	180.5	9946.29	14344	1547	0	1760.66	1.3992	1.36	1573.74	3	4	4
541	1	1	0	1	110	16.5	1	32	0	1500	225	1	1	1	1	0	0	0	1	1	8146	11093	1112.75	9403	3154.53	11314	392.13	6.61641	2302.03	12877.8	7419	0	8218.83	5.6418	5	1182.57	4	3	4
545	1	1	0	1	85	12.75	0	40	0	5500	550	1	1	2	6	1	0	0	1	1	4181	5786	591.709	4395	1446.33	4904	52.7477	434.441	18298.3	3020.59	3199	0	3869.72	2.637	1.36	2039.43	4	1	3
547	2	2	0	1	110	5.5	0	48	0	900	275	1	0	1	4	1	0	1	1	1	2710	3652	526.705	3385	831.967	3252	52.9503	45.0491	9919.17	6595.57	2420	0	3020.35	2.031	1.36	601.722	3	3	4
548	2	2	0	0	90	13.5	0	55	0	900	75	0	1	1	4	1	1	1	1	1	1406	1915	687.705	4076	1299.97	3725	138.266	208.627	14344	3842.29	2958	1	2523.24	2.4456	1.36	616.967	4	4	4
550	1	1	0	1	135	20.25	0	58	1	2500	550	0	1	4	3	1	0	1	1	1	1792	2448	696.35	3702	1080.26	3427	85.3492	208.627	8001.95	3842.29	2695	1	2166.16	2.2212	1.36	616.967	4	2	4
551	2	2	1	1	110	5.5	0	55	1	2500	75	0	1	1	1	0	0	1	1	1	2807	3877	480.783	2775	991.087	2605	54.8459	433.404	4530.86	4250.22	2110	1	2377.94	1.665	1.36	306.389	1	3	4
554	3	3	0	0	90	4.5	1	41	0	7500	175	1	1	1	4	1	1	1	1	1	2754	3802	294.597	1847	1260.24	2335	89.6054	307.887	17822.1	4746.97	1229	0	2265.12	1.1082	2.84	2248.21	4	1	2
555	3	3	0	0	55	1.1	0	55	0	1500	325	1	0	2	2	1	0	1	1	1	2102	2860	467.491	3011	1425.61	4162	36.7521	317.039	9946.29	3867.24	2180	0	1371.14	1.8066	2.84	2475.94	4	3	4
562	1	1	0	0	70	1.4	1	25	0	1500	125	1	1	2	3	0	0	0	1	1	4072	5632	1263.56	10745	2603.44	9230	67.0707	466.572	18298.3	713.27	7534	1	3737.59	6.447	1.36	3821.57	4	1	3
563	2	2	1	0	55	2.75	1	48	0	2500	225	1	1	1	4	1	0	0	1	1	8685	11807	1588.79	13836	3391.28	14742	28.0045	33.286	2302.03	17822.1	12783	0	9986.05	8.3016	5	2905.67	4	2	4
566	1	2	1	1	85	12.75	1	49	0	3500	375	1	1	1	5	1	0	0	1	1	3631	5013	1164.11	9575	2463.14	9558	162.76	144.389	18298.3	1045.16	8906	1	3389.28	5.745	5	5533.57	4	3	4
568	2	2	1	1	85	4.25	0	30	1	5500	375	1	1	1	3	1	0	0	1	1	3665	5137	387.61	3085	1245.12	3423	80.7604	437.426	9425.6	12877.8	1235	0	2804.28	1.851	1.36	1686.05	3	2	4
570	2	2	1	1	110	2.2	0	42	0	1500	175	0	1	0	4	1	1	1	1	0	3220	4578	900.983	5623	2348.58	5753	140.716	10.1941	555.764	4047.13	3753	1	2486.03	3.3738	1.36	1357.59	1	2	4
571	1	1	0	1	85	12.75	1	45	1	7500	375	1	1	2	3	1	1	1	1	1	3458	4929	1251.37	10035	2642.22	11092	488.249	21.5292	3020.59	713.27	6950	0	2621.33	6.021	2.84	4616.79	4	0	4
572	3	2	1	1	110	2.2	0	53	1	2500	125	0	1	1	2	0	1	1	1	1	1307	1797	253.567	971	157.174	215	139.525	165.075	3842.29	3842.29	172	0	366.155	0.5826	1.36	302.903	2	2	4
573	2	2	0	1	135	20.25	0	43	1	3500	275	0	0	1	3	1	0	1	1	1	1749	2382	723.679	3878	1093.19	3860	149.668	191.687	18067.8	3537.57	2962	1	2269.44	2.3268	1.36	699.775	4	1	4
576	2	2	0	0	90	1.8	0	44	0	1500	550	1	0	2	3	1	0	1	1	1	1325	1784	664.237	5135	1630.91	5448	196.909	42.3275	14344	12877.8	2886	1	1810.96	3.081	2.84	1192.34	4	4	4
581	2	2	0	1	85	4.25	1	30	1	4500	275	1	1	0	2	0	0	1	1	0	3535	4893	548.497	4632	1818.1	4268	73.4912	181.775	1987.07	9946.29	3257	0	2643.2	2.7792	1.36	1753.74	4	2	3
582	1	1	0	1	85	12.75	0	44	1	3500	550	1	1	2	3	1	0	0	1	1	10436	14108	555.667	6667	1689.26	6645	241.983	175.1	1564.07	30.23	6187	0	13221.6	4.0002	1.905	7114.69	4	1	4
583	3	3	0	1	110	5.5	0	30	1	2500	75	1	1	2	3	1	0	1	1	1	3583	4881	1102.34	7353	2033.26	7373	296.661	204.58	8188.12	18067.8	6006	1	3425.15	4.4118	1.36	2636.21	3	1	4
588	2	2	0	1	110	2.2	0	43	1	3500	275	0	0	1	4	1	0	1	1	1	2169	2963	536.238	3151	1009.25	3204	262.5	45.0491	18067.8	6595.57	2464	0	3033.47	1.8906	1.36	601.722	1	1	2
590	1	2	1	1	85	12.75	1	25	1	2500	375	1	1	1	1	0	0	1	1	1	1608	2197	715.447	4185	1926.18	4280	109.758	105.118	14344	4037.26	3035	0	2084.38	2.511	2.84	1644.95	3	1	2
591	3	3	0	0	70	3.5	1	57	1	4500	75	0	1	1	4	1	1	1	1	1	3539	4933	512.089	3674	1456.33	3683	286.454	433.404	2946.87	4250.22	2411	1	2696.73	2.2044	1.905	306.389	1	4	1
592	2	2	0	1	135	20.25	0	56	1	2500	75	0	1	2	2	0	0	1	1	1	2740	3735	939.074	6327	1802.21	7066	237.6	381.302	7251.31	6648.72	5653	1	3567.39	3.7962	1.36	2098.48	2	3	4
593	2	2	0	1	85	4.25	0	52	0	1500	125	1	0	0	3	1	0	1	1	0	2918	4044	868.237	5022	1171.44	5136	93.4931	18.8942	9425.6	14344	4348	0	2303.34	3.0132	1.36	2177.48	1	3	4
595	3	3	0	1	135	20.25	0	51	1	3500	275	0	1	1	3	1	0	1	1	1	2761	3821	408.959	3693	1395.19	3108	34.0806	282.777	6648.72	8258	1476	0	2188.36	2.2158	1.36	2686.41	4	2	4
596	2	2	1	1	135	20.25	1	57	0	2500	40	0	1	1	2	1	0	1	1	1	3629	4952	589.567	3878	1278.17	4398	399.709	99.5658	8188.12	3537.57	2859	0	3522.48	2.3268	1.36	719.692	1	1	4
597	1	1	0	0	55	8.25	0	50	1	2500	325	1	1	2	3	1	1	1	1	1	1917	2617	776.342	5196	2287.55	6632	35.1998	47.495	8001.95	2358.18	4088	0	2055.02	3.1176	2.84	2430.43	4	2	3
600	2	2	0	0	90	1.8	0	26	1	3500	75	1	1	1	2	1	0	1	1	1	2906	4151	711.119	3541	1273.12	5363	276.105	101.352	9425.6	6595.57	2749	1	2074.24	2.1246	1.36	806.244	3	4	4
601	2	2	0	1	110	5.5	1	54	1	4500	175	0	1	1	2	1	0	1	1	1	2637	3601	519.87	3223	1041.1	3575	42.115	98.7288	18067.8	4250.22	2509	0	3094.98	1.9338	1.36	686.598	1	1	4
602	1	1	0	1	85	12.75	0	41	1	5500	325	0	1	2	4	1	1	1	0	1	2737	3751	526.424	3072	1436.16	3550	538.065	143.334	4076.65	6595.57	2282	1	1760.2	1.8432	1.36	700.847	4	4	4
605	2	2	0	1	110	2.2	1	33	1	7500	550	1	1	1	3	1	1	0	1	1	3658	5034	598.783	4194	1185.09	4180	130.027	233.695	555.764	6595.57	2740	0	2510.53	2.5164	1.36	911.136	2	2	4
607	2	2	1	1	110	5.5	1	27	1	1500	225	1	1	2	3	0	0	1	1	1	1774	2384	1133.87	7058	2138.52	7184	364.806	199.248	18067.8	10834.1	5899	1	2600.25	4.2348	1.36	3302.46	1	4	4
608	1	2	1	1	135	20.25	1	40	1	4500	275	0	1	1	3	1	0	0	1	1	3662	5133	827.597	4901	1918.12	5928	85.2945	205.138	9425.6	14209	3944	1	2819.72	2.9406	1.36	1203.32	3	3	4
610	1	2	1	1	135	20.25	1	50	1	7500	550	1	1	2	3	1	1	0	1	1	3662	5133	502.537	3274	1102.1	2778	85.2945	139.59	9425.6	6648.72	1493	0	2819.72	1.9644	1.36	1528.48	3	1	4
611	2	2	0	1	135	2.7	1	25	1	1500	175	1	1	1	4	0	0	1	1	1	1782	2419	866.983	5640	1795.58	6577	205.923	266.965	18067.8	10917.5	4989	1	2372.73	3.384	1.36	2644.96	3	1	4
612	2	2	0	1	85	1.7	0	51	0	900	225	1	0	1	3	0	0	1	1	1	2995	4295	428.529	2408	1376.73	2418	321.788	144.067	9425.6	3537.57	1499	0	2184.01	1.4448	1.36	752.346	4	3	4
613	1	2	1	0	70	10.5	1	45	1	7500	550	0	1	1	4	1	1	1	1	1	2553	3470	343.597	2292	1234.12	3740	322.928	346.722	9946.29	18067.8	1713	0	1843.65	1.3752	1.36	2599.73	3	3	4
616	2	2	0	1	135	20.25	0	47	1	4500	75	0	1	0	3	1	0	1	1	0	3502	4890	840.746	5768	1898.15	6445	86.7848	193.714	9425.6	5957.31	3687	0	2728.96	3.4608	1.36	1579.96	1	1	4
617	1	1	0	1	110	5.5	1	39	1	7500	550	1	1	2	3	1	0	1	1	1	3502	4890	1350.31	11184	3179.18	13086	86.7848	136.441	9425.6	517.631	8979	0	2728.96	6.7104	2.84	6333.37	4	2	4
618	3	3	0	1	110	2.2	1	35	1	3500	375	1	1	1	3	1	0	1	0	1	2578	3669	515.934	5176	1873.26	4372	507.518	284.477	12877.8	135.289	2999	0	1722.69	3.1056	1.36	4084.86	3	3	3
622	1	1	0	1	110	16.5	0	28	1	3500	175	1	1	1	2	1	0	1	1	1	3013	4130	1135.44	9733	2176.26	9806	189.649	21.5292	10917.5	713.27	7198	0	2839.95	5.8398	2.84	4616.79	4	3	4
623	2	2	1	1	85	12.75	0	28	1	1500	225	1	1	2	6	0	1	1	1	1	1503	2042	841.265	6134	2056.54	6826	191.609	125.8	1994.69	4746.97	4078	0	3193.75	3.6804	2.84	2011.7	2	1	4
626	1	1	0	1	85	12.75	0	30	1	7500	175	1	1	2	2	1	0	0	1	1	7924	10803	1196.3	11333	2594.21	10919	165.5	57.9739	2302.03	4076.65	8357	0	8554.69	6.7998	5	1566.15	4	2	3
627	1	2	1	1	85	4.25	0	29	1	2500	175	1	1	2	2	1	0	0	1	1	4291	5906	660.895	6095	2006.17	6852	304.847	389.617	2639.02	6363.68	4780	0	5236.89	3.657	1.36	1906.99	2	2	4
630	1	1	0	0	55	2.75	1	53	0	2500	275	1	1	2	3	1	0	1	1	1	2049	2788	382.121	3305	998.313	3607	131.063	50.7183	8001.95	2571.8	2068	0	2227.8	1.983	1.36	3777.6	4	3	4
632	2	2	0	0	70	1.4	0	44	1	2500	275	1	0	1	4	1	0	0	1	1	3699	5168	1658.25	14026	2624.73	8787	75.3664	142.017	40348.5	33.956	6624	0	2982.14	8.4156	2.84	3727.37	1	3	4
633	2	2	0	0	55	1.1	1	52	0	1500	75	1	1	2	4	1	1	1	1	1	1738	2390	709.076	6336	2258.13	8182	118.353	49.6512	4037.26	7251.31	4725	0	2380.02	3.8016	5	3527.96	4	2	4
634	1	1	0	0	70	1.4	1	35	0	7500	175	1	1	2	3	1	1	1	1	1	2966	4015	346.447	2132	1114.09	3515	50.2136	241.733	9919.17	14209	1834	0	3384.05	1.2792	1.36	1556.47	4	2	4
635	2	2	0	1	135	2.7	0	38	1	7500	550	1	0	1	4	1	0	1	1	1	3094	4266	597.597	4450	1710.24	5673	340.224	25.1305	2946.87	8001.95	3043	0	2157.16	2.67	2.84	2731.93	1	1	4
636	1	1	0	1	85	4.25	0	37	1	7500	550	1	1	2	4	1	0	1	1	1	3367	4592	743.045	4490	1392.12	5128	178.671	345.865	8188.12	4250.22	3573	1	3287.19	2.694	1.36	397.237	3	2	3
638	2	2	0	1	85	4.25	1	21	0	4500	550	1	1	4	2	0	0	1	1	1	1085	1474	841.398	4572	1529.08	4513	126.824	109.61	4114.33	9946.29	3008	0	2123.59	2.7432	1.36	1490.02	4	4	4
639	2	2	1	0	70	1.4	0	59	0	1500	75	0	0	1	3	1	0	1	1	1	1085	1474	404.237	2082	896.435	1735	126.824	104.171	4114.33	6363.68	1173	0	2123.59	1.2492	1.36	1106.61	1	4	4
640	1	1	0	1	110	5.5	1	29	1	5500	275	1	1	1	1	0	0	1	1	1	2693	3663	893.142	8167	2629.04	7212	158.403	284.477	6648.72	135.289	4080	0	2205.37	4.9002	1.36	4084.86	1	3	4
646	3	3	0	0	55	8.25	1	24	1	2500	175	0	1	3	4	0	0	1	1	1	3054	4213	83.7899	247	175.348	247	147.425	251.8	17822.1	17822.1	230	0	2615.21	0.1482	1.36	2677.1	4	2	4
648	1	1	0	0	90	13.5	1	55	1	4500	225	1	1	1	2	0	0	0	1	1	3658	5034	874.346	7986	3023.2	10739	130.027	192.472	555.764	1045.16	5710	0	2510.53	4.7916	2.84	5575.87	3	1	3
649	2	2	1	1	135	2.7	0	46	0	2500	125	0	0	2	4	1	1	1	1	1	1087	1486	299.134	1703	940.348	1701	140.721	148.438	14344	6595.57	1350	0	1817.34	1.0218	1.36	508.64	2	4	4
650	2	2	1	0	55	2.75	0	42	1	1500	125	0	1	2	4	1	0	0	1	1	4076	5637	1261.08	7990	2113.58	8517	222.222	405.375	18298.3	7251.31	7271	1	3776.3	4.794	1.36	3496.66	1	4	4
651	2	2	0	0	70	1.4	0	37	0	2500	125	1	0	1	5	1	0	0	1	1	3948	5445	979.685	7336	2025.52	7910	260.509	204.498	18298.3	14344	5798	0	3657.25	4.4016	1.36	2356.19	2	1	3
653	1	1	0	1	110	2.2	1	35	0	4500	550	1	1	2	2	1	0	0	0	1	7267	9861	1515.5	13229	3441.36	11744	651.853	95.4653	2302.03	14344	8560	0	7209.06	7.9374	5	1703.2	4	2	4
654	2	2	1	1	85	4.25	0	42	1	2500	550	0	1	1	4	1	0	0	1	1	3683	5079	780.134	4932	1015.35	4247	134.298	78.3094	40348.5	6595.57	3322	1	3203.19	2.9592	1.36	361.592	1	3	4
657	1	1	0	0	55	1.1	0	33	1	2500	275	1	1	2	4	1	0	1	1	1	1153	1579	173.79	907	563.348	790	148.35	18.8942	14344	14344	479	0	1958.11	0.5442	1.36	2177.48	1	3	4
658	2	2	1	1	135	20.25	0	23	1	1500	125	1	0	1	3	0	0	1	1	1	3298	4509	594.237	4679	1292.44	4253	79.2975	57.9739	40348.5	4076.65	2878	0	2802.44	2.8074	1.36	1566.15	2	2	4
660	1	1	0	0	70	3.5	1	65	1	2500	275	0	1	2	6	1	1	1	1	1	2085	2812	795.869	7375	2977.09	8478	286.06	982.606	4250.22	114.535	3824	0	1107.14	4.425	2.84	4187.05	4	4	4
661	2	2	1	0	55	1.1	0	25	0	2500	125	1	0	0	1	0	0	0	1	0	4372	6025	944.447	6738	1452.09	6871	89.5116	165.071	3724.45	6363.68	5393	0	4084.72	4.0428	1.36	1436.36	2	3	4
663	3	3	0	1	110	5.5	1	34	1	7500	75	1	1	0	2	1	0	1	1	0	3045	4122	548.522	3265	1057.06	3705	97.5551	181.474	9919.17	6595.57	2104	0	2986.35	1.959	1.36	903.832	2	3	4
667	1	1	0	0	55	2.75	0	46	1	3500	175	0	1	2	3	0	1	1	1	1	2185	2990	761.015	4222	1175.22	3962	325.296	222.706	18067.8	3537.57	3387	1	2729.25	2.5332	1.36	675.977	4	4	4
670	2	2	1	1	85	1.7	0	58	0	900	75	1	0	0	1	0	0	1	1	0	1671	2281	572.243	3875	1752.5	4915	376.837	103.109	18067.8	4746.97	2627	0	2627.92	2.325	2.84	2034.12	1	4	4
671	3	3	0	1	135	20.25	0	47	1	2500	40	0	1	0	3	1	1	1	1	0	828	1133	624.35	3106	1097.26	2594	222.519	222.468	6363.68	3537.57	2027	1	1386.41	1.8636	1.36	644.725	1	4	4
673	1	1	0	0	70	10.5	1	43	1	7500	175	1	1	1	5	1	0	1	1	1	2738	3725	697.746	5380	2169.3	6412	250.437	45.4703	9919.17	2946.87	4329	0	3181.84	3.228	2.84	2386.66	4	3	3
674	3	3	0	0	90	1.8	1	47	0	1500	75	1	0	1	3	1	0	1	1	1	3043	4153	494.237	3904	1602.91	4977	45.4524	154.69	2918	17822.1	2192	0	4314.63	2.3424	2.84	2671.91	3	2	4
675	1	1	0	1	110	2.2	0	35	1	3500	275	1	1	1	2	0	0	1	0	1	2754	3908	705.639	5098	1690.12	4486	525.481	99.0994	9425.6	14209	3216	1	1899.2	3.0588	1.36	1455	3	0	3
678	2	2	0	0	55	8.25	1	37	0	2500	75	1	1	1	3	1	0	1	1	1	2652	3613	732.342	6005	1621.55	6341	301.057	207.584	7251.31	2946.87	4793	0	3414.52	3.603	2.84	2545.02	3	1	4
680	2	2	1	0	55	2.75	0	54	1	4500	550	0	1	2	2	1	0	0	1	1	4234	5690	347.298	3061	1199.08	3059	33.8025	109.986	18298.3	4047.13	2423	0	4067.09	1.8366	1.905	1911.63	2	1	4
681	2	2	0	0	90	13.5	1	57	0	1500	125	1	1	0	2	0	0	1	1	0	2984	4042	1003.49	6522	2585.61	7360	183.289	351.536	17822.1	8258	4911	1	2670.37	3.9132	2.84	2305.35	1	3	4
683	2	2	0	1	85	12.75	0	48	1	3500	175	1	1	2	3	1	0	1	1	1	746	1035	774.959	4041	1078.19	4121	118.053	183.043	6363.68	9425.6	3185	1	1119.58	2.4246	1.36	2182.62	2	1	3
684	1	2	1	1	85	12.75	1	35	0	1500	375	1	1	2	3	0	0	0	1	1	3948	5445	778.917	4549	1642.44	5131	260.509	236.344	18298.3	4250.22	4028	1	3657.25	2.7294	1.36	588.85	3	1	4
685	3	2	1	0	70	1.4	0	24	1	1500	75	1	1	1	2	0	0	1	1	1	2681	3710	762.611	3822	1126.29	3612	170.187	265.296	17822.1	3842.29	2782	1	2111.87	2.2932	1.36	670.65	1	2	4
686	3	3	0	1	135	20.25	1	44	1	2500	75	1	1	1	5	1	1	1	1	1	1114	1532	1055.56	8225	2534.44	8708	145.296	259.553	5957.31	1045.16	6419	0	1683.81	4.935	1.36	5483.35	3	2	4
687	2	2	0	1	110	2.2	0	30	1	2500	40	1	1	0	4	0	0	1	1	0	3085	4167	615.134	3725	1356.35	3724	107.588	233.695	9919.17	6595.57	2593	0	3433.85	2.235	1.36	911.136	1	3	4
688	3	3	0	0	70	3.5	0	26	1	1500	125	0	1	1	1	0	1	1	1	1	1070	1464	585.306	2704	784.145	2202	126.163	222.706	6595.57	3537.57	1103	1	429.305	1.6224	1.36	675.977	4	1	4
689	2	2	1	0	70	3.5	0	40	1	1500	125	0	0	1	2	0	1	1	1	1	1887	2648	379.089	2751	897.232	3414	265.148	71.7382	4037.26	3842.29	1968	0	2721.43	1.6506	1.36	985.506	1	4	4
691	1	2	1	0	55	1.1	1	30	1	7500	375	0	1	2	3	0	0	1	1	1	1760	2404	817.311	5913	1760.09	6990	128.383	239.075	18067.8	8188.12	5213	0	2219.62	3.5478	1.36	3148.26	4	4	4
693	2	2	1	0	70	1.4	0	52	0	900	125	1	0	1	3	1	0	1	1	1	3067	4148	482.595	5332	1760.73	6476	85.8358	138.11	9919.17	1576.47	2232	0	3517.59	3.1992	1.36	5022.31	1	1	4
695	3	3	0	0	90	1.8	1	52	1	3500	175	0	1	1	4	1	0	1	1	1	2750	3907	456.686	2283	1305.62	4290	86.5966	227.213	12877.8	3537.57	1571	1	1778.65	1.3698	2.84	452.88	3	3	4
696	2	2	1	1	135	20.25	1	54	1	1500	125	0	1	1	3	1	0	1	1	1	1317	1811	381.237	2246	719.435	2178	233.695	27.4785	6595.57	8001.95	1389	0	911.136	1.3476	1.36	2293.74	2	3	3
699	1	1	0	0	55	2.75	0	44	1	2500	550	1	1	1	3	1	0	1	1	1	3013	4130	844.342	5271	2200.55	6953	189.649	134.268	10917.5	9946.29	4084	1	2839.95	3.1626	2.84	1259.14	4	4	4
701	3	3	0	0	90	4.5	0	38	1	3500	75	0	1	0	4	1	0	1	1	0	2342	3155	682.256	4218	1199.05	4508	127.004	192.612	6648.72	14209	3571	1	1828.23	2.5308	1.36	1756.56	1	3	4
707	2	2	0	0	90	13.5	0	47	1	7500	225	0	1	1	3	1	0	0	1	1	4002	5526	674.447	4889	1330.09	4947	269.706	194.628	18298.3	12877.8	2862	0	3735.35	2.9334	1.36	1620.02	2	2	4
711	3	3	0	1	85	4.25	1	36	1	7500	550	1	1	2	2	1	0	1	1	1	2437	3460	702.298	4222	1470.06	4178	394.399	282.862	12877.8	14209	3041	1	1571.1	2.5332	1.36	1550.76	4	2	4
712	3	3	0	1	110	16.5	1	38	1	2500	175	0	1	1	3	0	0	1	1	1	2859	3910	410.35	2817	912.261	2735	114.539	165.075	10917.5	3842.29	2388	1	2617.01	1.6902	1.36	302.903	3	3	4
714	2	2	0	0	70	1.4	0	57	0	1500	125	1	0	1	3	1	0	1	1	1	3568	4874	1130.56	7725	2440.44	8655	350.562	65.4055	8188.12	9919.17	6460	1	3453.05	4.635	1.36	3017.12	2	4	4
716	3	3	0	1	85	12.75	1	35	1	1500	175	1	1	0	2	0	1	1	1	0	1771	2437	384.611	1711	1222.29	2416	205.234	239.498	4250.22	3842.29	1425	1	529.656	1.0266	1.36	940.547	1	3	4
718	1	1	0	0	90	4.5	1	37	0	2500	75	1	1	2	6	0	1	1	1	1	3264	4423	1229.22	8537	2092.63	8131	31.5625	138.805	177.357	40348.5	6926	1	4112.08	5.1222	1.36	2838.22	4	3	4
720	2	2	1	1	85	12.75	0	53	0	2500	125	1	0	0	4	1	0	1	1	0	3038	4110	493.761	3108	785.418	3588	75.0688	233.695	9919.17	6595.57	2550	0	3395.18	1.8648	1.36	911.136	4	3	4
721	1	1	0	0	90	4.5	1	35	1	3500	125	1	1	1	3	1	0	1	1	1	1907	2598	254.959	1499	488.187	1549	27.4785	195.267	8001.95	2571.8	1182	0	2293.74	0.8994	1.36	2993.19	4	1	4
722	1	2	1	1	135	20.25	1	46	0	4500	40	1	1	4	3	1	0	1	1	1	3341	4601	1130.52	7490	2160.15	8785	206.36	287.048	40348.5	713.27	6500	1	2869.51	4.494	1.36	3687.73	4	4	4
727	2	2	0	1	110	2.2	1	32	1	2500	275	1	1	0	2	1	0	0	1	0	8815	11991	1892.62	18354	4423.64	18992	182.016	99.9909	2302.03	30.23	17406	0	10089.4	11.0124	5	7376.72	1	1	3
728	3	3	0	0	55	1.1	0	31	1	7500	375	1	1	1	2	1	0	1	1	1	1765	2391	241.298	1770	824.058	2155	264.374	91.0594	18067.8	8001.95	1432	0	2438.94	1.062	1.36	2870.81	1	3	4
733	2	2	1	1	135	20.25	0	41	0	1500	75	0	0	1	3	1	1	0	1	1	3771	5133	813.18	10167	2827.85	10129	76.9373	83.8142	1576.47	1564.07	8215	0	5062.14	6.1002	1.905	13096.5	1	0	4
735	1	2	1	1	110	5.5	0	27	1	3500	375	1	1	2	2	0	0	1	1	1	2778	3793	1238.44	10897	3059.26	13044	159.967	136.441	10917.5	517.631	8692	0	2491.25	6.5382	2.84	6333.37	4	3	4
737	1	1	0	0	90	1.8	1	35	1	4500	550	0	1	1	2	1	0	1	1	1	1700	2322	711.597	4392	1747.12	3995	75.6384	51.1472	14209	4047.13	3038	0	1932.61	2.6352	1.36	1563.06	4	2	4
738	3	2	1	0	90	4.5	1	42	0	2500	325	1	1	1	4	1	0	1	1	1	2433	3284	418.506	2924	790.487	2850	67.1446	78.6701	8258	6363.68	2393	0	2176.43	1.7544	1.36	1064.61	4	0	4
741	3	3	0	1	135	20.25	1	59	1	7500	75	0	1	1	3	1	1	1	1	1	2319	3112	240.311	1662	741.087	2061	159.633	243.149	4047.13	8188.12	1140	0	1962.58	0.9972	1.36	3102.52	2	2	4
742	1	1	0	1	85	12.75	0	38	1	4500	550	1	1	1	4	1	0	1	1	1	2944	4030	751.193	4987	2945.23	3804	281.496	10.5447	17822.1	12877.8	2589	0	2286.66	2.9922	1.36	1168.04	4	3	3
744	1	2	1	0	90	4.5	0	27	1	4500	225	1	1	2	4	1	1	1	1	1	1488	2030	646.692	5047	1686.4	5901	187.97	85.6453	3537.57	54.15	3618	1	417.112	3.0282	2.84	3900.75	2	1	3
746	2	2	0	0	55	2.75	1	69	0	1500	175	1	1	1	2	1	0	0	1	1	4006	5544	1206.04	8107	2139.61	8606	249.689	129.866	40348.5	18067.8	7010	1	3619.51	4.8642	2.84	3391.92	4	4	4
748	3	2	1	1	110	16.5	0	20	0	1500	125	1	0	1	4	0	1	1	1	1	1489	2004	841.223	4495	1692.58	3842	277.519	166.148	2606.76	6595.57	2697	1	2691.9	2.697	1.36	367.06	3	4	4
749	1	1	0	1	85	1.7	1	40	1	4500	550	1	1	1	5	1	0	0	1	1	7962	10842	873.243	8766	3448.89	10716	193.271	351.536	2302.03	8258	6852	0	8328.18	5.2596	5	2305.35	3	4	4
750	1	1	0	1	110	16.5	1	27	0	1500	375	1	1	1	2	0	0	1	1	1	1262	1710	115.491	948	695.29	948	89.2073	142.61	2606.76	5957.31	843	0	2446.92	0.5688	1.36	1727.03	4	3	4
751	3	3	0	1	110	2.2	0	36	1	1500	125	1	1	1	6	1	0	1	1	1	3295	4469	561.475	3253	1111.87	2849	76.3637	180.173	9919.17	14344	1975	0	3670.33	1.9518	1.36	2336.32	1	3	4
754	2	2	0	0	70	10.5	0	29	1	1500	175	0	1	1	1	0	1	1	1	1	775	1064	544.567	2503	994.174	2892	272.789	98.7288	5957.31	4250.22	1955	1	1516	1.5018	1.36	686.598	2	2	3
756	3	3	0	0	90	1.8	1	51	0	2500	225	1	1	1	3	1	0	1	1	1	430	604	965.934	6977	2396.26	7530	202.386	120.516	5957.31	1576.47	4976	0	1202.35	4.1862	1.36	5201.95	4	3	4
758	1	1	0	0	55	8.25	1	23	0	1500	550	1	1	1	3	0	0	1	1	1	1637	2239	477.623	4830	1325.17	4656	103.572	329.649	14344	1576.47	3347	0	2116.29	2.898	1.36	5459.08	4	3	2
759	2	2	0	0	55	1.1	0	47	0	900	40	1	0	0	1	0	0	1	1	0	2937	4210	501.243	3639	1381.24	3819	312.219	111.585	3020.59	14209	2877	0	2160.15	2.1834	1.36	1361.56	1	3	4
760	1	2	1	1	110	5.5	1	29	0	1500	550	1	1	3	2	1	0	0	1	1	3948	5445	452.038	5570	1182.41	5156	260.509	5.49552	18298.3	2302.03	4870	0	3657.25	3.342	1.905	8484.85	3	3	3
761	2	2	1	0	90	4.5	1	38	0	1500	75	1	0	1	4	1	0	1	1	1	1170	1595	586.983	4390	1624.58	4706	192.143	28.9383	2606.76	3842.29	2671	0	2503.81	2.634	1.36	1022.48	1	0	4
762	2	2	1	0	55	8.25	1	56	0	2500	40	1	0	2	3	1	0	1	1	1	2670	3810	878.934	6398	2442.55	9986	321.858	85.6453	12877.8	54.15	4115	0	1839.08	3.8388	2.84	3900.75	2	2	1
763	1	1	0	1	135	20.25	1	32	1	7500	325	1	1	1	1	0	0	1	1	1	157	226	609.149	3369	1124.03	4386	108.317	232.009	6363.68	4076.65	2848	1	1494.63	2.0214	1.36	1371.48	4	1	3
764	1	1	0	1	135	20.25	1	44	1	7500	275	1	1	1	3	1	0	0	1	1	3748	5251	602.447	4043	1590.09	3792	183.088	202.572	10834.1	10917.5	1897	0	3074.97	2.4258	1.36	2261.15	4	3	4
765	1	1	0	1	85	1.7	1	35	1	4500	550	1	1	1	3	1	0	0	1	1	8460	11521	1708.52	16402	3919.53	16338	283.004	21.5292	2302.03	713.27	13752	0	9224.35	9.8412	5	4616.79	4	4	4
766	3	2	1	1	110	2.2	0	39	1	2500	75	1	1	1	2	1	1	1	1	1	2667	3686	167.895	1288	501.174	1785	165.632	155.947	4746.97	2946.87	948	0	1972.71	0.7728	1.36	2448.62	2	4	4
773	2	2	0	0	90	1.8	0	49	1	1500	75	0	1	1	1	0	0	1	1	1	2307	3107	731.746	4869	1411.15	5956	255.84	238.05	18067.8	6648.72	4803	1	2836.85	2.9214	1.36	1971.36	1	3	2
776	2	2	1	1	110	2.2	1	45	0	1500	75	0	0	1	3	1	0	0	1	1	3948	5445	1177.24	7591	1662.44	7765	260.509	33.286	18298.3	17822.1	6400	0	3657.25	4.5546	1.36	2905.67	3	2	4
778	1	1	0	1	110	16.5	1	46	1	5500	375	1	1	3	2	1	1	1	1	1	2153	2916	163.407	1160	695.079	1010	106.473	276.721	4250.22	9946.29	665	0	1195	0.696	1.36	1212.17	4	4	4
780	2	2	0	1	85	12.75	1	23	1	2500	175	1	1	2	2	0	0	1	1	1	1451	1970	657.895	4761	1124.36	5641	119.363	38.0183	18067.8	4076.65	3772	0	2624.06	2.8566	2.84	1602.72	3	3	4
781	1	1	0	1	85	1.7	1	48	1	2500	125	0	1	1	3	1	0	1	1	1	2948	3981	488.342	3244	758.261	2323	56.1055	35.1998	9919.17	8001.95	1311	0	3295.86	1.9464	1.36	2055.02	4	2	4
782	1	2	1	0	55	8.25	0	45	1	2500	550	1	1	1	4	1	1	1	1	1	3133	4379	730.761	4035	1235.42	4074	183.376	178.974	555.764	3842.29	3242	1	2657.54	2.421	1.36	599.112	2	1	4
785	1	1	0	0	90	4.5	0	33	1	3500	225	1	1	1	3	1	0	0	1	1	4232	5975	818.679	5273	2174.19	5886	85.4603	181.474	1987.07	6595.57	3938	0	3305.91	3.1638	1.36	903.832	3	4	4
789	1	1	0	0	70	3.5	0	27	1	7500	550	1	1	2	2	1	0	0	1	1	3681	5365	824.522	6292	1336.06	5281	445.073	233.695	3020.59	6595.57	3583	0	2966.15	3.7752	1.36	911.136	4	3	4
792	2	2	1	0	70	10.5	0	38	1	1500	40	1	1	1	4	1	0	1	1	1	2853	3900	385.223	2439	856.58	3016	306.344	23.0401	17822.1	6595.57	1636	0	2195.76	1.4634	1.36	700.249	2	3	4
793	2	2	1	1	110	5.5	1	22	0	1500	125	1	1	5	4	0	0	0	1	1	3886	5475	825.983	5552	1835.58	5724	34.1525	146.512	10834.1	3842.29	3636	0	3289.03	3.3312	1.36	1106.13	4	4	4
799	2	2	1	1	85	1.7	1	40	0	3500	275	1	1	1	5	1	1	1	1	1	724	998	903.113	7864	2247.31	7969	212.851	21.2689	5957.31	356.175	6478	0	1343.36	4.7184	1.36	6157.18	3	1	4
801	1	1	0	1	135	2.7	1	37	1	3500	275	1	1	2	3	1	0	1	1	1	3405	4744	541.679	3687	1080.19	3700	198.75	65.8667	40348.5	3842.29	2650	1	2794.96	2.2122	1.36	419.364	4	3	4
804	2	2	0	1	110	16.5	1	49	1	3500	75	0	1	1	4	1	0	1	1	1	2832	3911	717.238	3766	1295.25	3633	156.606	191.782	9425.6	6595.57	2886	0	2163.2	2.2596	1.36	981.981	1	4	4
805	1	1	0	1	110	5.5	1	28	1	2500	550	1	1	1	2	0	0	1	1	1	2075	2826	763.623	5506	2190.36	7982	95.2643	44.1915	9946.29	760.435	4330	0	1326.51	3.3036	2.84	4362.28	4	1	4
806	1	1	0	0	55	1.1	1	32	1	3500	175	1	1	4	3	0	0	1	1	1	3476	4841	940.959	6080	1587.19	6309	165.59	169.387	40348.5	14344	5096	1	2945.86	3.648	1.36	2226.9	4	2	4
807	2	2	1	0	70	10.5	0	57	0	1500	125	0	0	2	5	1	0	1	1	1	2233	3069	489.529	2989	1027.73	3557	169.902	98.7288	18067.8	4250.22	2368	0	2937.39	1.7934	1.36	686.598	4	3	3
810	2	2	1	1	85	4.25	0	36	1	3500	125	0	1	1	4	1	0	0	1	1	3846	5385	604.767	4660	1196.31	3664	210.645	187.98	10834.1	10917.5	1904	0	3294.91	2.796	2.84	2832.03	4	2	4
811	2	2	0	1	85	1.7	1	59	0	1500	175	1	1	1	4	1	1	1	1	1	2821	3848	408.983	2896	1160.58	3436	313.095	195.267	7251.31	2571.8	1653	0	3499.04	1.7376	1.36	2993.19	2	2	4
816	2	2	0	0	90	1.8	0	36	1	7500	175	1	0	1	3	1	0	1	1	1	1917	2617	257.311	1737	852.087	2547	35.1998	81.5574	8001.95	9919.17	1410	0	2055.02	1.0422	1.36	3427.05	1	2	2
818	2	2	0	0	90	4.5	1	29	0	1500	275	0	1	2	4	0	0	1	1	1	1836	2503	601.246	6710	2618.35	8359	88.0376	370.063	14209	139.997	6135	0	1945.71	4.026	1.36	7978.67	3	4	4
821	2	2	1	0	70	1.4	0	38	1	1500	375	0	1	1	4	1	0	1	1	1	3359	4565	941.223	5943	1944.21	6139	183.206	197.393	8188.12	4250.22	3830	0	3301.06	3.5658	2.84	911.972	1	3	3
824	1	1	0	0	70	1.4	1	44	0	3500	175	1	1	1	4	1	1	1	1	1	2607	3545	391.278	2581	1389.25	3160	202.771	226.324	10917.5	9425.6	1120	0	2296.28	1.5486	1.36	2327.82	4	2	4
825	1	1	0	1	85	12.75	0	36	0	2500	40	1	1	2	4	1	0	0	1	1	3808	5261	918.79	7164	1448.35	5906	142.383	207.584	40348.5	2946.87	3307	0	3372.3	4.2984	1.36	2545.02	4	3	4
826	3	3	0	0	90	4.5	1	28	1	2500	125	1	1	1	2	1	0	1	1	1	2750	3759	470.895	3021	1432.17	4279	341.674	154.915	17822.1	14209	1659	0	2099.34	1.8126	1.36	1731.26	3	3	4
827	2	2	0	1	110	2.2	1	56	1	1500	275	1	1	2	2	0	0	1	1	1	2951	4242	1174.04	10803	3163.61	13165	122.008	136.441	12877.8	517.631	8100	0	2194.84	6.4818	2.84	6333.37	4	3	3
828	2	2	1	0	90	13.5	0	47	1	1500	75	0	0	0	1	0	1	1	1	0	2510	3409	387.746	2562	1081.15	2707	303.72	33.286	4746.97	17822.1	1772	0	1893.79	1.5372	1.36	2905.67	1	3	4
829	3	3	0	1	110	16.5	1	43	1	1500	225	1	1	1	1	0	0	1	1	1	1382	1890	44.3056	260	185.145	260	229.053	114.169	4250.22	6595.57	261	0	174.16	0.156	1.36	418.916	3	1	4
833	1	1	0	0	70	10.5	1	53	1	2500	550	0	1	1	3	1	0	1	1	1	2736	3730	341.35	2159	796.261	2652	360.136	108.762	17822.1	4250.22	1298	0	2089.7	1.2954	1.36	817.241	4	2	4
835	1	1	0	0	70	1.4	1	23	0	2500	275	1	1	2	3	0	0	0	1	1	3756	5189	1133.34	7255	1689.26	6717	118.669	72.4655	40348.5	18067.8	5656	1	3283.82	4.353	1.36	2377.04	3	2	3
838	2	2	1	1	85	4.25	0	47	1	3500	75	1	0	0	2	0	0	0	1	0	8535	11603	1690.44	16997	4681.46	18855	135.369	95.7401	2302.03	215.489	13097	0	9745.89	10.1982	5	5735.13	1	1	4
840	2	2	0	1	135	2.7	1	43	0	2500	125	1	1	1	4	1	0	0	1	1	3748	5251	1054.79	7064	1943.35	6587	183.088	337.657	10834.1	6363.68	4595	0	3074.97	4.2384	1.36	1887.82	4	3	4
842	2	2	0	1	85	4.25	0	44	0	1500	125	1	0	2	3	1	0	1	1	1	3372	4611	740.917	3932	976.435	3780	202.53	120.453	2017.13	6595.57	2873	1	3078.32	2.3592	1.36	231.417	1	4	4
843	1	2	1	0	90	1.8	1	28	0	1500	175	1	1	1	4	0	0	1	1	1	3299	4462	1045.98	7235	2077.58	7434	93.6442	300.636	9919.17	6648.72	5881	1	3832.86	4.341	1.36	2054.84	4	1	4
844	3	3	0	1	85	4.25	0	48	0	2500	175	1	0	1	3	1	0	1	1	1	2236	3046	275.934	1856	349.261	467	270.799	88.4425	18067.8	7251.31	302	0	3152.42	1.1136	1.36	3205.71	2	3	4
845	1	1	0	0	55	1.1	1	48	1	2500	550	1	1	2	4	1	0	1	1	1	3141	4345	625.761	3808	1115.42	3850	215.445	146.648	40348.5	3842.29	2692	0	2521.44	2.2848	1.36	600.204	4	4	4
846	2	2	0	1	110	5.5	1	36	0	1500	75	1	1	1	2	0	0	0	1	1	4304	5925	1110.49	6936	1436.29	7220	59.2367	134.054	3724.45	8001.95	6460	1	4026.22	4.1616	1.36	2470.36	4	4	4
848	2	2	1	0	55	2.75	0	49	1	4500	175	0	1	2	3	1	1	0	1	1	3658	5034	458.306	3876	827.145	3676	130.027	9.41659	555.764	6595.57	2459	0	2510.53	2.3256	1.36	608.79	4	3	4
851	2	2	0	0	90	13.5	0	49	1	900	125	0	0	1	3	1	0	0	1	1	3764	5173	482.729	3988	939.725	4248	110.174	38.0183	40348.5	4076.65	2899	0	3192.86	2.3928	1.36	1602.72	3	3	4
852	1	2	1	0	70	3.5	1	54	0	2500	125	0	1	2	4	1	0	0	1	1	4181	5781	389.246	2204	795.348	1897	127.016	165.742	18298.3	40348.5	1174	0	3987.38	1.3224	1.36	3177.5	4	2	4
854	1	1	0	0	55	2.75	0	31	1	7500	550	1	1	1	3	1	0	1	1	1	2887	4001	720.783	4423	799.087	3301	162.177	233.695	40348.5	6595.57	3285	1	2375.43	2.6538	1.36	911.136	3	2	4
855	1	2	1	0	55	1.1	1	42	1	4500	175	1	1	1	3	1	0	1	1	1	3625	4938	1001.75	6382	2091.3	7487	207.41	110.434	8188.12	14344	4946	0	3335.9	3.8292	2.84	2090.4	3	3	3
856	1	1	0	1	110	5.5	1	29	1	3500	550	1	1	1	2	1	0	1	1	1	2956	4072	838.445	6281	2461.26	7399	80.1126	178.575	4530.86	1994.69	4940	0	2578.04	3.7686	2.84	3825.9	3	1	4
857	2	2	1	0	55	8.25	1	24	0	1500	175	0	1	0	1	0	0	1	1	0	2960	4009	902.306	5057	1103.15	5094	33.286	222.706	17822.1	3537.57	3448	1	2905.67	3.0342	1.36	675.977	1	1	3
858	1	2	1	0	55	1.1	0	34	1	4500	375	1	1	2	2	1	0	1	1	1	2924	3955	1077.6	9008	2264.24	7939	157.361	253.27	17822.1	2358.18	5224	0	2642.94	5.4048	2.84	2822.6	2	2	4
859	1	2	1	1	85	12.75	0	42	1	3500	550	1	1	2	4	1	0	1	1	1	2795	3981	1036.89	8450	2641.52	8784	142.993	44.1915	12877.8	760.435	6209	1	1856.23	5.07	2.84	4362.28	3	2	4
862	3	3	0	1	135	20.25	0	43	0	2500	175	0	0	1	4	1	0	1	1	1	2659	3784	67.7899	264	174.348	264	150.242	38.0183	4076.65	4076.65	178	0	1751.12	0.1584	1.36	1602.72	4	3	4
863	1	1	0	1	135	2.7	1	45	1	3500	375	1	1	1	2	1	0	1	1	1	2590	3695	74.5113	563	365.208	563	312.316	66.9196	12877.8	12877.8	541	0	1764.05	0.3378	2.84	1233.9	4	2	4
864	2	2	0	1	85	1.7	0	59	0	900	75	1	1	0	1	0	0	1	1	0	2939	4195	980.211	7721	2173.71	8957	292.171	28.9625	9425.6	1994.69	5641	1	2127.25	4.6326	2.84	3516.36	4	3	2
866	2	2	0	1	135	20.25	0	55	0	900	275	1	1	1	2	1	0	1	1	1	2951	4064	393.48	2278	766.677	2784	86.8069	76.2186	17822.1	8001.95	1159	0	2560.3	1.3668	1.36	2085.8	4	4	4
868	1	1	0	1	85	1.7	0	34	1	7500	375	1	1	2	4	1	1	1	1	1	3364	4681	730.597	5415	2411.24	7218	87.3214	283.459	9425.6	2358.18	3384	0	2445.78	3.249	2.84	2685.66	4	4	4
869	3	3	0	1	110	2.2	1	31	1	3500	550	1	1	1	4	1	0	1	1	1	2555	3525	486.238	2698	892.249	2557	84.296	203.317	17822.1	6595.57	1405	0	1995.27	1.6188	1.36	917.518	1	4	4
871	3	3	0	1	135	20.25	1	49	1	1500	40	0	1	1	2	1	1	1	1	1	1127	1531	323.895	1548	754.174	1655	208.505	222.329	4114.33	6363.68	1199	0	2286.89	0.9288	1.36	1674.96	1	4	4
873	1	1	0	0	90	1.8	1	35	1	4500	550	1	1	1	4	1	0	0	1	1	3765	5198	808.994	6092	1579.19	5096	151.677	294.113	40348.5	4076.65	3190	0	3336.31	3.6552	1.36	1887.28	1	4	4
877	2	2	0	0	70	1.4	1	42	1	4500	175	1	1	1	2	0	0	1	1	1	2937	4061	910.497	5979	2298.2	7132	81.6582	351.536	4530.86	8258	4724	1	2457.79	3.5874	2.84	2305.35	3	2	4
878	1	1	0	1	85	1.7	1	31	1	3500	275	1	1	2	3	1	0	1	1	1	2608	3562	484.667	4176	1310.19	4273	295.241	125.355	9946.29	103.937	3077	0	1952.92	2.5056	1.36	3368.1	3	3	3
880	1	1	0	0	55	8.25	1	54	0	1500	125	1	1	1	2	1	0	1	1	1	3028	4105	358.038	3988	2355.07	7510	279.08	91.0456	8258	2302.03	3474	0	2929.76	2.3928	5	5991.43	4	4	4
881	2	2	0	1	110	2.2	0	45	1	2500	75	0	0	1	4	1	0	1	1	1	3069	4151	677.134	4241	1040.35	4438	88.2921	78.3094	9919.17	6595.57	3541	1	3520.56	2.5446	1.36	361.592	4	0	4
882	1	1	0	1	110	5.5	0	52	0	1500	175	1	1	1	2	1	0	1	1	1	3117	4261	564.491	3484	1243.29	3554	135.537	224.359	17822.1	6595.57	2161	0	2483.25	2.0904	1.36	1141.67	3	3	4
886	3	3	0	1	135	2.7	1	35	0	2500	550	1	1	1	3	0	0	1	1	1	2169	2963	393.934	4220	1742.26	4691	262.5	201.167	18067.8	356	3933	0	3033.47	2.532	1.36	6694.75	2	2	4
892	3	3	0	1	135	2.7	1	63	0	900	550	0	1	1	4	1	0	1	1	1	2165	2954	288.972	1862	639.02	906	76.8943	247.71	9946.29	14209	521	0	1396.43	1.1172	2.84	1125.54	2	3	1
894	2	2	1	1	135	2.7	1	42	1	3500	325	0	0	0	6	1	1	1	1	0	882	1258	446.302	2196	1135.45	2118	155.484	287.109	5957.31	14209	1645	0	1110.87	1.3176	1.36	1084.92	2	3	4
896	1	2	1	1	135	20.25	1	25	1	1500	550	1	1	1	2	1	0	1	1	1	3243	4437	863.491	6612	2385.29	7379	132.833	262.814	17822.1	9425.6	4648	0	2899.55	3.9672	1.36	2489.32	2	1	4
899	1	1	0	1	135	2.7	0	21	0	1500	325	1	1	2	4	0	1	1	0	1	1723	2380	808.076	6582	2474.58	8118	682.848	33.8025	1894.68	18298.3	4538	0	2929.35	3.9492	1.36	4067.09	4	3	4
901	3	3	0	1	135	20.25	1	43	0	2500	75	1	1	1	5	1	1	1	1	1	1918	2648	291.558	2745	762.435	2810	11.17	21.5292	1994.69	713.27	2364	0	3893.5	1.647	1.36	4616.79	3	4	4
902	3	3	0	1	135	20.25	0	68	1	2500	75	1	1	1	2	1	0	1	1	1	3147	4362	332.716	1635	657.139	926	183.986	228.955	17822.1	8001.95	757	0	2595.24	0.981	1.36	2192.41	2	3	4
903	2	2	0	1	135	20.25	0	57	1	1500	75	1	0	0	1	0	1	1	1	0	1104	1527	280.746	1938	919.145	2607	145.802	191.347	6595.57	6363.68	951	0	904.966	1.1628	1.36	1681.24	1	2	4
906	1	2	1	1	110	16.5	0	60	1	4500	275	1	1	2	2	1	1	1	1	1	1997	2688	441.346	5242	2013.14	5145	184.67	284.477	4250.22	135.289	3333	0	928.238	3.1452	1.905	4084.86	4	3	4
911	3	3	1	1	135	15	1	27	1	2500	225	0	1	1	3	0	0	1	1	1	1325	1784	503	5153	1173	4870	196.909	60.6579	14344	1045.16	4325	0	1810.96	3.0918	0	5902.17	3	3	4
913	2	2	0	1	110	2.2	1	57	0	1500	75	0	1	1	2	1	0	1	1	1	3130	4264	503.491	2938	896.29	3331	67.5356	23.0973	9919.17	14209	2198	0	3581.3	1.7628	1.36	1383.38	3	4	1
916	3	2	1	1	110	16.5	1	59	0	1500	75	1	1	1	4	1	0	1	1	1	3157	4384	142.415	945	531.116	1120	172.223	110.174	9425.6	40348.5	708	0	2487.26	0.567	1.36	3192.86	1	4	4
917	1	1	0	1	135	20.25	1	40	0	2500	75	1	1	2	4	1	0	1	1	1	3076	4265	1172.25	10308	2650.28	10195	256.834	175.1	40348.5	30.23	9441	0	2474.01	6.1848	5	7114.69	0	0	0
918	2	2	1	1	110	2.2	1	59	0	1500	125	1	1	3	3	1	1	1	1	1	620	868	545.869	4821	1227.52	4797	85.5041	109.067	3842.29	713.27	3718	0	819.604	2.8926	1.36	4137.74	2	4	4
921	1	2	1	1	135	20.25	1	28	0	1500	125	1	1	1	1	0	0	1	1	1	2742	3922	1191.42	10273	2845.24	10519	388.557	99.9909	9425.6	30.23	8837	0	1927.99	6.1638	2.84	7376.72	3	2	4
922	1	1	0	1	135	2.7	1	40	1	4500	375	1	1	1	3	1	0	0	1	1	3748	5251	536.746	4193	1421.3	4692	183.088	294.113	10834.1	4076.65	2539	0	3074.97	2.5158	2.84	1887.28	4	3	4
923	1	1	0	1	135	20.25	0	45	0	3500	550	1	1	1	5	1	0	1	1	1	2320	3137	59.5982	541	457.311	1121	290.74	142.742	2358.18	4037.26	391	0	2764.5	0.3246	1.36	2591.26	4	3	4
924	2	2	0	1	135	2.7	0	35	1	3500	550	1	1	1	4	1	0	1	1	1	3362	4683	741.278	4612	1058.25	4705	49.5305	134.633	40348.5	14209	3943	1	2668.48	2.7672	1.36	1305.73	2	3	3
925	2	2	1	1	135	20.25	1	39	1	5500	275	1	1	1	4	1	1	1	1	1	1772	2439	709.424	4211	1634.16	4751	330.986	17.7691	2606.76	6595.57	2811	1	3016.02	2.5266	1.36	245.422	3	3	4
926	2	2	0	1	135	20.25	0	59	1	2500	125	0	1	2	2	1	0	1	1	1	1557	2122	425.567	2504	1074.17	2277	69.3135	98.7288	14344	4250.22	1748	0	2200.73	1.5024	1.36	686.598	3	2	4
928	2	2	0	1	110	16.5	1	53	0	1500	75	1	1	2	3	1	0	1	1	1	1520	2074	408.557	3811	1122.44	4197	101.862	21.5292	14344	713.27	2234	0	2392.04	2.2866	1.36	4616.79	2	1	4
931	3	3	0	1	135	20.25	1	25	1	900	125	1	1	1	1	0	0	1	1	1	3013	4130	948.176	5918	1306.24	5375	189.649	233.695	10917.5	6595.57	3693	1	2839.95	3.5508	1.36	911.136	3	3	4
935	2	2	1	1	110	2.2	1	37	0	900	75	1	0	0	3	0	0	1	1	0	3492	4873	651.595	6601	2316.02	6405	189.176	194.344	40348.5	2302.03	4681	0	2823.41	3.9606	1.905	7257.71	2	1	4
936	2	2	0	1	135	20.25	0	40	0	1500	75	1	0	0	2	1	0	0	1	0	3748	5251	1023.04	7084	2965.07	9895	183.088	152.231	10834.1	54.15	3936	0	3074.97	4.2504	5	3988.51	1	4	4
937	3	3	0	1	135	20.25	0	36	1	7500	550	1	1	1	1	0	0	1	1	1	1728	2313	254.261	1141	452.029	1308	94.2784	101.856	4250.22	6595.57	744	1	866.222	0.6846	1.36	418.078	4	0	3
940	1	1	0	1	135	20.25	1	56	0	1500	225	0	1	1	2	0	0	0	1	1	4230	5868	913.491	5969	1727.29	6272	455.825	193.714	10834.1	5957.31	4544	0	3743.86	3.5814	1.36	1579.96	4	1	4
941	2	2	1	1	110	2.2	0	53	1	1500	75	0	0	0	2	0	0	1	1	0	2440	3293	135.038	1128	733.29	1600	321.376	239.075	8258	8188.12	1091	0	2188.79	0.6768	1.36	3148.26	1	3	3
944	1	1	0	1	135	20.25	1	57	1	2500	75	1	1	2	3	1	0	1	1	1	1848	2501	380.805	2374	1182.16	3390	67.0407	95.2804	9946.29	14344	1497	0	1035.68	1.4244	1.36	1775.92	2	3	4
945	2	2	0	1	110	2.2	1	35	1	3500	375	1	1	1	2	1	0	0	1	1	3658	5034	620.119	4486	1159.12	4110	130.027	121.853	555.764	6595.57	2692	1	2510.53	2.6916	1.36	428.007	2	1	4
946	1	1	0	1	135	20.25	1	45	1	3500	275	0	1	1	4	1	0	0	1	1	4234	5690	1310.89	11272	3575.91	11541	33.8025	201.167	18298.3	356	10698	0	4067.09	6.7632	5	6694.75	4	2	4
949	1	1	0	1	135	20.25	0	47	1	3500	550	1	1	2	4	1	0	1	1	1	2556	3481	516.068	5022	1060.3	2407	466.572	217.247	713.27	2918	1815	0	3821.57	3.0132	1.36	4701.94	4	2	4
950	1	1	0	1	135	20.25	1	42	1	4500	225	0	1	1	4	1	0	0	1	1	3703	5209	784.994	4961	2003.19	6443	231.497	51.1472	10834.1	4047.13	3119	0	3044.27	2.9766	1.36	1563.06	4	1	4
951	3	3	0	1	110	2.2	0	24	1	1500	175	1	1	1	3	0	0	1	1	1	2953	4022	517.557	4090	2118.44	4106	235.701	982.606	10917.5	114.535	3501	0	2604.25	2.454	1.36	4187.05	1	1	4
952	1	1	0	1	110	16.5	1	49	1	1500	75	1	1	1	3	0	0	1	1	1	2040	2781	756.237	7074	2082.6	7432	386.142	159.433	18067.8	4037.26	4620	0	2950.78	4.2444	5	2619.73	4	3	3
953	1	1	0	1	85	12.75	1	66	1	7500	225	0	1	1	2	1	1	1	1	1	2412	3290	445.731	3513	1465.08	2539	173.524	152.049	9946.29	3537.57	1691	0	1764	2.1078	1.36	811.512	4	4	4
959	3	3	0	1	110	16.5	0	37	1	2500	275	1	0	1	3	1	0	1	1	1	3281	4428	474.934	4106	1272.26	1741	182.341	335.697	713.27	18067.8	1443	0	4521.79	2.4636	1.36	3260.68	3	3	4
962	3	3	0	1	135	20.25	1	45	1	7500	275	1	1	2	3	1	1	1	1	1	1176	1597	303.537	1772	575.104	1757	143.856	181.775	6595.57	9946.29	1471	0	505.068	1.0632	1.36	1753.74	4	1	4
967	2	2	1	1	135	2.7	0	48	0	1500	75	1	0	1	3	1	0	1	1	1	3028	4167	669.917	3987	1329.44	3867	230.603	67.6858	10917.5	4250.22	3102	1	2472.09	2.3922	1.36	782.848	1	2	1
969	1	1	0	1	110	5.5	1	33	0	5500	175	1	1	2	2	1	0	1	1	1	1515	2136	433.283	2843	1742.17	4436	178.487	97.7377	4037.26	2358.18	1504	0	1709.63	1.7058	2.84	3207.27	3	3	4
970	1	1	0	1	135	20.25	1	46	1	3500	225	1	1	1	4	1	0	1	1	1	2609	3707	838.278	5286	1411.52	5510	70.8257	139.382	4076.65	4114.33	3787	1	1679.7	3.1716	2.84	2120.05	2	3	4
971	2	2	0	1	135	20.25	1	29	1	900	125	1	1	4	4	0	0	1	1	1	2982	4065	1266.15	11108	3197.42	12503	266.965	136.441	10917.5	517.631	8966	1	2644.96	6.6648	2.84	6333.37	2	2	4
973	2	2	0	1	110	16.5	1	50	1	2500	275	0	1	2	4	1	0	0	1	1	3787	5230	696.134	4221	661.348	3434	12.639	14.4899	18298.3	3537.57	3367	1	3604.98	2.5326	1.36	240.944	4	4	4
974	2	2	1	1	110	5.5	0	55	1	1500	40	1	0	0	2	1	0	1	1	0	3030	4201	1073.45	7919	2358.85	8070	291.25	50.7183	40348.5	2571.8	6163	1	2455.47	4.7514	2.84	3777.6	1	1	4
979	2	2	1	1	110	5.5	0	38	1	2500	550	1	1	1	3	1	0	1	1	1	3020	4087	695.934	6533	2950.55	9036	159.707	136.441	17822.1	517.631	4020	0	2772.73	3.9198	2.84	6333.37	2	2	3
981	2	2	1	1	135	20.25	0	53	0	1500	175	1	0	1	3	1	0	1	1	1	829	1152	173.447	1210	747.087	1574	294.115	291.816	6595.57	14209	1049	0	871.85	0.726	1.36	1593.68	2	1	1
982	2	2	0	1	110	5.5	1	38	0	2500	125	1	0	0	2	0	0	1	1	0	1819	2485	255.895	1576	813.174	1092	94.6841	138.266	18067.8	14344	668	0	2256.29	0.9456	1.36	2523.24	1	1	4
984	1	1	0	1	110	16.5	1	35	1	5500	175	1	1	1	2	0	0	0	1	1	7327	9798	411.396	3177	1012.16	2787	176.901	147.682	2302.03	2302.03	1597	0	7327.97	1.9062	1.905	8852.91	4	3	4
988	3	3	0	1	85	12.75	0	56	0	1500	40	0	0	0	1	0	0	1	1	0	2989	4031	272.895	1721	868.174	1762	120.522	33.286	9919.17	17822.1	704	0	3308.69	1.0326	1.36	2905.67	1	1	4
992	2	2	0	1	135	2.7	0	25	1	2500	225	1	1	2	2	1	0	1	1	1	1760	2404	942.895	5976	1723.17	6654	128.383	156.072	18067.8	40348.5	5168	1	2219.62	3.5856	1.36	2953.08	2	2	4
993	2	2	0	1	110	2.2	0	32	1	1500	75	1	0	0	1	0	0	1	1	0	2278	3159	778.746	5169	3136.53	9692	243.837	21.3147	2358.18	9425.6	3620	0	2917.93	3.1014	5	2486.71	3	4	4
996	2	2	0	1	135	20.25	0	32	1	1500	175	1	1	1	3	1	0	1	1	1	1026	1419	148.917	595	231.435	312	240.444	114.956	6595.57	6595.57	146	0	699.22	0.357	1.36	660.18	2	1	4
997	2	2	0	1	110	16.5	0	54	1	2500	75	0	0	1	3	1	0	1	1	1	3344	4561	456.342	2712	966.261	2889	131.924	47.7606	8188.12	6648.72	1961	0	3260.39	1.6272	1.36	1473.61	3	2	4
998	2	2	0	1	110	2.2	1	58	0	1500	175	1	1	1	5	1	0	1	1	1	2348	3168	578.612	3183	1186.29	3678	235.085	363.925	4047.13	4250.22	2306	1	1983.59	1.9098	1.36	370.987	4	1	4
999	3	3	0	1	85	4.25	0	24	1	2500	550	1	1	2	3	1	0	1	1	1	2960	4009	557.35	3396	921.261	3892	33.286	63.1481	17822.1	6595.57	2666	1	2905.67	2.0376	1.36	364.26	4	3	4
1002	2	2	0	1	135	2.7	1	47	0	2500	75	1	1	0	1	0	0	0	1	0	3966	5406	355.311	3816	1516.12	3971	120.516	99.9909	1576.47	30.23	2768	0	5201.95	2.2896	1.905	7376.72	0	3	0
1004	1	1	0	1	110	16.5	0	54	0	1500	325	1	1	1	2	0	0	1	1	1	2795	3981	379.611	2868	700.29	2879	142.993	98.7288	12877.8	4250.22	2016	0	1856.23	1.7208	1.36	686.598	4	2	4
1005	1	1	0	1	110	16.5	1	28	0	900	75	1	1	1	2	0	0	1	1	1	2872	3893	288.486	1953	742.484	2016	68.3708	96.1285	10917.5	6648.72	1587	0	2695.7	1.1718	1.36	1340.25	4	1	2
1006	2	2	1	1	110	16.5	0	48	1	1500	125	0	1	1	2	0	0	0	1	1	8535	11603	1104.61	10067	3547.07	11354	135.369	273.632	2302.03	4250.22	9760	1	9745.89	6.0402	5	121.515	1	4	4
1007	2	2	0	1	135	2.7	1	52	1	5500	325	1	0	0	4	1	0	1	1	0	2655	3586	564.424	3394	832.158	3072	101.669	7.87959	8258	3537.57	2132	1	2362.98	2.0364	1.36	235.486	1	3	3
1008	3	3	0	1	135	2.7	0	33	1	2500	125	1	0	0	5	1	0	1	1	0	1710	2297	472.918	2867	610.435	820	262.557	181.474	14209	6595.57	798	0	1677.94	1.7202	1.36	903.832	2	2	3
1010	1	1	0	1	110	2.2	1	32	1	5500	375	1	1	1	2	1	0	1	1	1	3176	4508	752.407	5794	1906.17	7035	262.607	33.286	3020.59	17822.1	4456	0	2357.46	3.4764	2.84	2905.67	3	3	3
1011	1	1	0	1	110	16.5	1	34	0	3500	275	1	1	1	5	0	0	1	1	1	2191	2978	236.598	1610	1014.31	1382	344.755	128.782	18067.8	2571.8	1060	0	3226.34	0.966	1.36	2911.74	4	1	4
1012	3	3	0	1	135	2.7	0	53	1	3500	175	1	0	1	2	0	0	1	1	1	3293	4534	974.639	7133	2280.12	6005	256.025	152.517	10917.5	2606.76	4810	0	3031.16	4.2798	1.36	2585.07	4	3	4
1013	2	2	0	1	135	2.7	0	40	1	1500	550	0	1	1	3	1	0	0	1	1	3602	5063	488.869	4074	1385.52	4308	190.607	239.075	10834.1	8188.12	2218	0	2924.54	2.4444	1.36	3148.26	4	3	4
1014	2	2	0	1	135	20.25	1	43	0	1500	75	1	0	0	1	0	0	1	1	0	3491	4869	270.746	2641	656.145	2942	98.9878	38.0183	9425.6	4076.65	1909	0	2506.93	1.5846	1.36	1602.72	1	2	3
1017	2	2	0	1	110	16.5	0	51	1	4500	125	1	1	1	3	1	0	0	1	1	3921	5416	937.746	6440	2048.15	6730	122.21	161.781	40348.5	2606.76	5413	0	3527.07	3.864	1.36	2258.15	2	1	4
1018	1	1	0	1	135	20.25	1	64	0	1500	175	1	1	2	4	1	0	0	1	1	4139	5731	1727.08	13663	3920.21	14344	337.61	580.482	10834.1	139.997	11718	0	3611.12	8.1978	2.84	8471.13	4	4	3
1019	2	2	0	1	135	20.25	1	51	0	2500	125	0	1	1	5	1	0	1	1	1	2510	3583	713.79	3933	1487.35	5708	188.353	193.714	12877.8	5957.31	3049	1	1607.77	2.3598	1.36	1579.96	2	4	3
1020	2	2	0	1	110	16.5	1	44	0	2500	75	1	1	0	3	1	0	1	1	0	3275	4569	1647.12	13692	2279.65	8368	43.5276	142.017	40348.5	33.956	6254	1	2607.85	8.2152	2.84	3727.37	1	2	4
1021	3	3	0	1	110	2.2	1	30	1	3500	125	1	1	1	1	0	0	1	0	1	2754	3908	298.32	2065	819.062	2001	525.481	38.0183	9425.6	4076.65	1457	0	1899.2	1.239	1.36	1602.72	1	1	4
1022	1	1	0	1	110	2.2	1	40	0	1500	375	1	1	1	3	1	1	1	1	1	1401	1904	110.869	901	671.522	901	165.616	311.854	14344	18067.8	743	0	2290.5	0.5406	1.36	3032.4	4	0	4
1023	1	2	1	1	135	20.25	1	42	1	3500	550	1	1	2	4	1	1	1	1	1	1075	1515	210.238	915	308.249	872	159.311	83.3746	3842.29	3842.29	507	0	1135.96	0.549	1.36	739.13	3	2	3
1027	1	1	0	1	110	5.5	1	51	0	2500	75	1	1	2	3	1	0	1	1	1	3115	4204	673.934	5038	1458.26	5229	182.257	50.7183	9919.17	2571.8	2421	0	3427.92	3.0228	1.36	3777.6	4	4	4
1028	1	1	0	1	85	12.75	0	39	1	900	375	0	1	2	3	1	1	1	1	1	3300	4509	722.474	5620	2142.87	4492	371.495	154.709	4530.86	3537.57	2843	0	2869.55	3.372	1.36	1031.72	4	1	4
1035	2	2	1	1	110	5.5	0	28	1	1500	75	1	0	1	3	1	0	1	1	1	3543	4847	685.237	5476	1454.44	4917	175.552	93.0175	40348.5	4076.65	3061	0	2908.27	3.2856	1.36	1578.74	2	3	4
1037	2	2	0	1	110	5.5	0	49	0	1500	175	1	0	0	4	1	0	1	1	0	2889	4010	699.983	4329	1588.21	4852	241.499	204.498	4746.97	14344	3444	0	2334.53	2.5974	2.84	2356.19	1	0	4
1038	1	1	0	1	110	5.5	0	54	1	3500	75	0	1	2	3	1	1	1	1	1	2243	3070	843.667	7969	2848.39	8587	162.596	201.167	4250.22	356	6481	0	1014.3	4.7814	2.84	6694.75	4	2	4
1040	2	2	0	1	110	5.5	0	59	1	7500	75	0	0	2	2	1	0	1	1	1	3140	4264	845.298	5719	1462.06	6436	67.1064	158.035	10917.5	14209	4794	1	3040.25	3.4314	1.36	1799.12	2	3	4
1042	1	1	0	1	85	12.75	0	44	1	3500	550	1	1	2	3	1	0	0	1	1	6834	9270	1029.15	8727	2700.82	8985	151.395	300.56	2302.03	14209	8483	1	7466.14	5.2362	5	1021.91	4	4	4
1043	2	2	0	1	85	12.75	1	35	0	1500	275	1	0	0	3	0	0	0	1	0	3869	5418	1392.56	11604	2977.91	11890	197.085	175.1	40348.5	30.23	10104	0	3250.84	6.9624	2.84	7114.69	1	2	4
1044	2	2	1	1	110	5.5	0	23	1	1500	40	1	0	0	4	0	0	1	1	0	2245	3098	619.983	2800	1147.58	3261	299.107	274.296	3537.57	6595.57	2216	1	1171.06	1.68	1.36	1048.83	1	3	4
1046	2	2	0	1	110	5.5	0	47	1	2500	375	1	1	1	3	1	0	1	1	1	2816	4011	570.35	2808	1354.26	4523	160.284	187.694	12877.8	3842.29	2014	1	1841.58	1.6848	1.36	296.388	3	3	4
1047	3	3	0	1	110	2.2	0	43	0	1500	175	1	1	1	4	1	0	1	1	1	3470	4758	296.983	1581	362.58	468	82.8529	304.187	40348.5	10917.5	349	0	2874.73	0.9486	1.36	2969.74	3	4	4
1048	2	2	0	1	85	12.75	0	47	0	1500	75	1	0	0	4	1	0	0	1	0	3866	5313	699.983	5796	2072.58	7275	125.44	312.921	18298.3	4076.65	3571	0	3563.39	3.4776	1.36	1868.05	1	1	4
1049	3	3	0	1	110	2.2	0	43	0	1500	175	1	1	1	4	1	0	1	1	1	3470	4758	296.983	1581	362.58	468	82.8529	304.187	40348.5	10917.5	349	0	2874.73	0.9486	1.36	2969.74	3	4	4
1050	1	1	0	1	85	12.75	0	28	1	2500	225	1	1	1	2	0	0	1	1	1	1124	1530	781.895	5602	1721.17	5853	340.288	79.2975	4114.33	40348.5	4175	0	2319.1	3.3612	1.36	2802.44	3	2	3
1053	2	2	0	1	135	20.25	0	55	1	2500	275	0	1	1	4	0	1	1	1	1	2347	3182	787.79	5187	1733.73	5404	274.223	202.807	4076.65	10917.5	3312	0	1471.82	3.1122	2.84	2297.27	2	4	4
1055	3	3	0	1	85	12.75	1	53	1	7500	275	1	0	2	3	1	1	1	1	1	2960	4009	460.626	3016	650.122	2007	33.286	35.1998	17822.1	8001.95	1241	0	2905.67	1.8096	1.36	2055.02	3	2	3
1057	2	2	0	1	110	5.5	0	47	0	900	40	0	0	0	5	1	0	0	1	0	3860	5433	1716.06	14339	2617.53	9185	62.602	142.017	10834.1	33.956	6946	1	3256.57	8.6034	2.84	3727.37	3	4	4
1058	1	1	0	1	110	5.5	1	42	0	1500	75	1	1	1	3	1	1	1	1	1	2356	3306	367.557	3108	1543.44	3192	173.288	466.572	760.435	713.27	2230	0	4357.87	1.8648	1.36	3821.57	4	4	4
1060	1	1	0	1	110	5.5	1	35	1	5500	550	1	1	2	3	1	0	1	1	1	1002	1359	159.61	1247	614.119	1332	211.727	141.876	14344	14344	739	0	1535.09	0.7482	1.36	2189	4	1	4
1061	2	2	0	1	85	12.75	0	49	0	2500	125	1	0	2	4	1	0	0	1	1	4129	5716	757.148	5655	2328.87	9477	154.617	225.719	18298.3	2358.18	3516	0	3800.6	3.393	2.84	2843.73	4	3	4
1062	2	2	0	1	85	12.75	1	32	1	1500	75	1	1	1	2	1	0	0	1	1	3915	5414	1070.49	6925	1700.29	7241	155.443	187.568	18298.3	8001.95	6426	1	3758.06	4.155	1.36	2688.55	1	1	4
1065	1	2	1	1	85	12.75	0	35	0	3500	375	1	1	2	4	1	0	1	1	1	2713	3705	936.534	8375	2213.62	8235	126.385	225.719	9919.17	2358.18	5354	0	3040.93	5.025	2.84	2843.73	3	3	4
1068	2	2	0	1	110	5.5	1	55	1	1500	550	0	1	1	4	1	0	1	1	1	2807	3876	832.983	4303	1116.58	4594	125.178	213.609	9425.6	14344	3704	1	2158.98	2.5818	1.36	1615.95	2	3	4
1069	2	2	0	1	85	12.75	1	34	1	2500	125	1	1	1	3	1	0	0	1	1	7347	9997	1527.93	14868	3827.96	14805	142.262	21.5292	2302.03	713.27	12438	0	7902.62	8.9208	5	4616.79	4	3	4
1071	2	2	0	1	85	12.75	0	56	0	2500	550	0	0	1	2	1	0	0	1	1	3757	5189	526.567	3907	998.174	3931	17.5232	137.073	18298.3	3842.29	3408	1	3568.94	2.3442	1.36	399.08	4	2	4
1078	2	2	0	1	85	12.75	1	60	0	900	225	0	1	3	2	1	0	1	1	1	3367	4592	754.352	4715	1397.48	5130	178.671	80.353	8188.12	4250.22	3827	1	3287.19	2.829	1.36	553.694	4	4	4
1079	1	2	1	1	110	5.5	1	32	1	5500	175	1	1	1	3	1	0	1	1	1	2295	3121	665.61	4250	2026.25	6436	269.445	59.6281	7251.31	4746.97	2725	0	3279.4	2.55	2.84	2081.94	4	3	4
1080	1	1	0	1	110	5.5	1	37	1	1500	175	0	1	1	4	1	1	0	1	1	4178	5698	481.076	5316	1622.58	2936	329.649	315.117	1576.47	203.1	2016	0	5459.08	3.1896	1.36	5843.35	4	1	4
1081	1	1	0	1	110	5.5	1	56	0	3500	375	1	1	2	4	1	0	1	1	1	3186	4322	938.534	6302	1623.3	6821	120.91	35.1998	8188.12	8001.95	5131	1	3120.05	3.7812	1.36	2055.02	4	0	4
