# Supplementary material for: Dataset on commuting patterns and mode-switching behavior under prospective policy scenarios for public transport
Source: Data Brief. 2019 Nov 1;27:104703. doi: 10.1016/j.dib.2019.104703 (PMC6859215; doi:10.1016/j.dib.2019.104703)
Supplement: Multimedia component 2 [file mmc2.xlsx]

## Sheet: Variable map
Column	Column code	Variable name	Variable coding	Variable Explanation
1	id	Respondent ID	numeric	Order number of respondent
2	ModeRP	Current transport mode	1	Private Motorized
			2	Public Transport
			3	Non-motorized
3	ModeSP	Hypothetical Transport mode (after transport policy)	1	Private Motorized
			2	Public Transport
			3	Non-motorized
4	Accp	Aceptance of Public Transport policy	1	Yes, Accept
			0	Not accept
5	Typ	Type of monthly pass (hypothetical)	0	Two line monthly pass
			1	All line monthly pass
6	Price	Price of monthly public transport pass (hypothetical)	numeric	Value in Romanian Currency
7	Bns_val	Bonus value expressed in local currency (hypothetical)	numeric	Value in Romanian Currency
8	Gen	Gender of respondent	1	Male
			0	Female
9	Age	Age of respondent	numeric	Age of the respondent, as reported
10	Edu	Educational level of respondent	1	Higher education (Post-uni, Master, BA)
			0	Until highschool
11	Inc_val	Monthly Income value	numeric	Value in Romanian Currency (average of interval)
12	Exp_val	Transport expenditure value of household	numeric	Value in Romanian Currency (average of interval)
13	Occu	Occupation of respondent	1	Private company worker
			0	State (government) worker
14	Lic	Drivers Licence of respondent	1	Yes
			0	No
15	Auto	Number of auto per household	numeric	Number of privately owned vehicles
16	Npph	Number of persons in household	numeric	Number of persons living in the household of the respondent
17	Mar	Marital status of the respondent	1	Married
			0	Not married
18	Typ_hh	Type of household	0	Apartment type of building
			1	Individual House type of building
19	Av_walk	Availability for walking mode (home to work)	1	Availability of walking and cycling within reach
			0	Availability of walking and cycling not within reach
20	Av_PT	Availability for public transport (home to work)	1	Availability of public transport within reach
			0	Availability of public transport not within reach
21	Av_car	Availability for auto (home to work)	1	Availability of car within reach
			0	Availability of car not within reach
22	TTW	Travel time for walking	numeric	Travel time expressed in seconds
23	TDW	Travel distance for walking	numeric	Travel distance expressed in meters
24	TTA	Travel time auto	numeric	Travel time expressed in seconds
25	TDA	travel Distance Auto	numeric	Travel distance expressed in meters
26	TTPT	Travel time Public Transport	numeric	Travel time expressed in seconds
27	TDPT	Travel Distance Public transport	numeric	Travel distance expressed in meters
28	O2PT	Home to public transport station	numeric	Distance in meters from house to closest 2 public transport stops
29	PT2D	Public transport station to work location	numeric	Distance in meters from workplace to closest 2 public transport stops
30	OrgDens	Population Density at origin of respondent	numeric	Population in une square km at respondents home
31	DestDens	Population Density at respondent destination	numeric	Population in une square km at respondents workplace
32	ODDEucl	Euclidian distance fom Origin to Destination	numeric	Straight line distance connecting origin and destination
33	ODLnCrosBuf1km	Origin Destination straight line crosses downtown area	1	Yes
			0	No
34	Dist2dwtn	Distance from origin to historic center of town	numeric	Distance from respondent home to hystoric center of the city
35	Cost_car	Commuting cost with auto for respondent	numeric	Commuting cost expressed in Romanian Currency
36	Bus.corr	Commuting cost with public transport for respondent	numeric	Commuting cost expressed in Romanian Currency
37	Dest2CBD	Distance from destination to hystoric center of town	numeric	Distance from respondent workplace to hystoric center of the city
38	Auto_nec	Auto is necessary in daily life	1… 4	1 - not at all; 4 - very much
39	PT_rout	Public transport routes are old and unsatisfactory	1… 4	1 - not at all; 4 - very much
40	Tr_cong	Traffic is congested in the city	1… 4	1 - not at all; 4 - very much
